# Supplementary material for: The impact of digital disability on the well-being of older adults: the moderating role of cultural deprivation
Source: Front Public Health. 2026 Feb 19;14:1713695. doi: 10.3389/fpubh.2026.1713695 (PMC12961692; doi:10.3389/fpubh.2026.1713695)
Supplement: Supplementary file 1 [file Data_Sheet_1.zip]

Archive with 5 entries (4 files):
- New Data Sheet/
- New Data Sheet/Appendix A: Scale Development.docx
- New Data Sheet/Appendix Phase II Data Analysis.docx
- New Data Sheet/Data.xlsx
- New Data Sheet/Data(500).xlsx
