# Supplementary material for: The impact of digital disability on the well-being of older adults: the moderating role of cultural deprivation
Source: Front Public Health. 2026 Feb 19;14:1713695. doi: 10.3389/fpubh.2026.1713695 (PMC12961692; doi:10.3389/fpubh.2026.1713695)
Supplement: Supplementary file 1 [file Data_Sheet_1.zip › New Data Sheet/Data(500).xlsx]

## Sheet: 1
									数字能力																											主观幸福感
									XA1	XA2	XA3	XA4	XA5	XA6	XA7	XA8	XA9	XA10	XA11	XA12	XA13	XA14	XA15	XA16	XA17	XA18	XA19	XA20	XA21	XA22	XA23	XA24	XA25	XA26	XA27	XB1	XB2	XB3	XB4	XB5	XB6	XB7	XB8	XB9	XB10	XB11	XB12	XB13	XB14
序号	年龄	性别	学历	居住情况	经济来源	健康状况	子女关系	职业	16、1.1设备可及性—我有一部能上网，正常使用的智能手机	16、我能支付的起每个月的话费和流量	17、1.2网络覆盖—我手机的网络很好，浏览新闻，观看视频都很流畅。	17、我的网络套餐流量、时长能完全满足我的日常使用需求	18、2.1基础操作能力(物理接触与简单交互)—我能独立使用智能手机接打电话	18、我能熟练收发短信或微信语音消息	18、我能调节手机音量、亮度等基础设置	19、2.2沟通交流能力—我能通过手机参加线上群聊讨论（社区活动群）	19、我能使用互联网与他人交流——使用微信与家人聊天、使用抖音转发视频给朋友。	19、我能熟练地拍摄照片等，并发布在朋友圈、抖音平台	20、2.3信息安全与隐私保护能力—能设置手机密码等隐私设置保护个人隐私	20、能识别诈骗电话、诈骗短信并拒绝接听	20、能在网络上保护好自己地财产——使用移动支付核实收款人信息	20、我能通过手机互联网平台搜索信息，了解新闻时事	21、2.4问题解决能力—手机出现卡顿时，我会清理内存和重启恢复	21、我会通过拨打客服电话解决技术和信息问题——如花费充值，流量查询	21、我会对照说明书学习新功能——如扫码支付	22、2.5信息交互能力(信息检索与在线服务)—我能使用微信/支付宝完成扫码支付	22、我能通过手机App预约医院挂号、在线缴费	22、我能使用地图导航软件规划出行路线	22、我能熟练使用生活政务服务，缴纳水电费、社保、查询养老金等公共服务费用	22、我能在电商平台(如淘宝)完成商品搜索、下单和退换货	23、3.1使用频率—我每天使用手机超过一小时(刷抖音、聊天、看新闻)	23、我每周高频使用手机等数字设备	24、3.2使用场景多样性—我用手机完成过以下事情:购物，政务，社交	24、我经常用手机听音乐、看戏曲听广播、看小说	24、我经常用手机学习、学一些技能	32、正性情感(PA)。最近几个月里，你感到：（数值偏左为大值）—满意到极点？	32、情绪很好	32、对你的生活很满意？	32、很走运	32、一般说来，生活处境变得让你感到满意？	33、负性情感(NA)。最近几个月里，你感到：（数值偏右为大值）—烦恼	33、非常孤独或与人疏远	33、忧郁或非常不愉快	33、担心，因为不知道将会发生什么情况	33、感到你的生活处境变得艰苦	34、正性体验(PE)。最近几个月里，你感到：（数值偏左为大值）—我像年轻时一样高兴	34、我所做的事像以前一样使我感兴趣	34、当我回顾我的一生时，我感到相当满意	34、如果你能到你想去住的地方去，你愿意到哪去住吗？
1	1	2	4	1	4	1	1	2	5	5	5	5	5	4	4	5	5	5	5	5	5	5	4	5	5	4	5	5	5	4	5	5	5	5	5	3	4	4	3	2	3	2	4	1	3	3	5	5	5
2	1	1	4	1	4	1	1	1	5	4	3	3	4	3	3	3	4	5	5	3	3	4	3	4	3	3	5	5	3	3	3	3	4	5	3	4	3	5	4	4	1	1	1	4	4	5	5	3	2
3	4	2	6	2	1	1	1	6	5	4	5	5	5	5	5	4	5	5	5	5	5	5	5	5	5	5	4	4	5	5	4	5	5	5	5	2	2	5	2	1	1	5	3	4	5	4	5	1	1
4	5	2	5	1	4	1	1	1	5	5	5	5	5	5	4	5	5	5	4	5	5	5	5	5	5	5	5	4	5	5	5	5	5	5	5	2	5	2	2	3	1	3	1	1	1	2	5	3	5
5	2	2	5	1	4	1	1	1	5	5	5	5	5	5	5	5	5	4	4	5	5	5	5	5	5	5	5	5	5	5	5	5	4	4	5	3	5	5	5	4	1	4	1	1	4	2	5	5	3
6	1	1	4	1	4	1	1	2	2	3	2	3	2	2	2	2	2	4	3	2	2	2	2	2	3	2	3	2	4	3	3	3	2	2	3	1	1	1	1	2	5	4	5	4	3	3	4	1	2
7	6	2	3	2	2	1	1	1	2	2	2	3	2	2	2	2	4	4	2	4	3	4	2	2	2	2	2	4	2	2	2	2	3	2	2	4	4	5	4	4	1	1	1	1	2	5	5	5	5
8	2	2	5	1	4	1	1	1	4	4	2	2	2	4	2	2	4	4	4	4	4	2	3	2	3	2	2	4	2	4	4	3	4	2	2	2	2	1	4	4	4	3	2	2	5	5	4	1	4
9	1	2	3	1	4	1	1	3	3	5	5	3	5	5	5	4	3	5	3	5	3	4	5	4	3	5	5	3	3	4	5	5	4	5	4	5	5	4	5	5	1	1	1	1	2	5	5	5	5
10	1	2	4	2	4	1	3	3	4	5	5	5	4	5	5	3	5	3	3	4	4	3	4	5	5	5	5	3	5	4	5	3	3	5	3	5	5	5	4	5	1	1	1	2	1	5	5	5	5
11	5	1	3	1	3	1	1	1	5	4	4	5	3	5	5	4	5	4	5	5	5	3	4	5	4	4	4	5	4	5	4	3	5	4	4	5	5	5	5	4	1	2	1	1	1	5	5	5	5
12	4	2	4	1	2	1	1	1	3	4	4	3	4	4	2	3	4	4	4	4	4	4	3	2	4	4	4	4	2	3	4	4	2	4	4	1	5	4	3	1	2	5	4	1	1	1	4	4	2
13	4	1	5	1	1	1	1	7	3	1	1	3	2	2	2	3	1	2	3	2	3	2	2	2	3	2	1	2	2	2	2	2	2	1	2	2	3	4	5	2	2	2	4	2	1	3	4	5	5
14	4	1	3	2	1	1	1	3	2	2	2	1	2	2	2	2	3	2	3	1	2	1	1	2	2	3	3	2	3	1	2	2	2	3	2	5	5	4	5	5	1	1	1	2	1	5	5	4	5
15	3	1	4	2	4	1	1	1	5	5	5	5	5	5	3	3	5	5	5	3	5	5	5	4	5	5	5	3	5	3	5	5	3	5	5	5	5	5	5	5	1	1	2	1	1	5	5	5	5
16	5	2	1	1	4	1	1	1	5	4	5	5	5	5	5	5	4	5	5	5	4	5	5	5	5	5	5	5	5	5	5	5	4	5	5	2	2	3	1	5	4	5	4	1	4	3	1	5	3
17	2	1	6	2	4	1	1	5	3	4	3	3	2	4	2	4	4	2	2	2	4	3	4	4	3	4	3	4	4	3	4	4	4	4	4	2	2	3	2	4	3	4	3	2	5	1	5	4	1
18	2	2	4	1	5	1	1	1	5	5	3	4	5	3	5	5	5	4	4	5	5	4	4	5	3	5	5	5	4	5	4	5	5	3	5	5	5	4	5	5	1	1	1	1	1	4	4	5	5
19	4	2	5	2	4	1	1	2	4	4	3	3	5	4	5	5	3	5	5	5	4	5	5	5	5	3	3	3	3	3	5	3	4	3	5	1	1	1	1	1	5	3	5	5	4	3	1	1	3
20	5	1	3	1	2	1	1	1	5	5	5	5	5	5	3	5	5	5	5	5	3	4	5	5	4	3	3	5	3	5	5	5	3	5	4	5	4	5	5	5	1	1	1	1	2	5	5	5	5
21	5	1	1	1	4	1	1	1	3	3	2	2	2	1	1	3	3	2	3	3	2	1	2	2	2	2	1	2	2	1	1	2	1	2	3	1	5	5	3	3	4	4	1	3	1	4	3	1	3
22	2	2	5	2	4	1	1	2	3	5	5	3	3	3	5	5	5	5	5	5	5	5	4	5	5	5	5	5	4	5	5	4	3	3	5	1	4	1	1	1	2	5	5	5	4	4	1	1	1
23	3	2	5	1	3	1	1	1	5	4	5	5	4	4	3	4	5	3	5	4	5	5	3	3	4	4	5	4	4	4	3	4	5	4	3	5	5	5	5	5	1	1	1	1	1	5	5	5	5
24	1	2	4	1	4	1	1	1	5	4	4	3	4	5	5	3	3	3	5	4	5	3	5	3	5	3	5	4	3	5	4	5	4	5	4	5	5	5	5	5	1	1	2	1	1	5	4	5	5
25	4	1	3	2	4	1	1	2	5	4	4	3	4	4	3	5	4	4	4	5	4	4	4	4	4	4	4	4	4	4	4	5	4	5	5	5	5	5	4	5	2	1	1	1	1	5	5	5	5
26	5	1	6	2	4	1	3	6	5	5	5	5	5	5	5	5	5	5	5	3	5	5	3	4	4	4	3	5	5	5	5	3	3	5	5	4	4	5	5	5	1	1	1	1	1	5	5	5	5
27	1	2	5	1	4	1	1	3	2	2	4	4	2	2	4	3	2	4	4	2	2	2	2	2	2	3	4	3	3	2	4	4	2	2	2	1	1	1	1	1	5	5	5	5	5	1	1	1	1
28	3	1	4	1	4	1	1	3	4	5	5	5	4	4	3	4	4	5	5	4	5	5	5	5	4	3	3	3	5	4	4	4	3	3	4	5	5	5	4	5	1	1	1	1	1	4	5	5	5
29	4	2	1	1	2	1	3	1	4	4	4	4	4	3	4	4	5	4	4	4	3	4	4	4	4	4	4	4	4	4	5	4	4	5	4	5	5	5	5	5	1	1	2	2	1	5	5	4	4
30	1	1	5	2	5	1	1	2	5	5	3	3	4	4	5	5	5	5	5	3	5	4	5	5	3	5	5	5	5	5	3	5	5	5	5	5	5	5	5	5	1	1	1	1	1	5	5	5	5
31	2	2	3	2	4	1	3	1	4	4	5	3	3	5	4	5	5	4	5	3	4	5	4	4	4	3	4	4	4	4	5	4	5	5	3	5	5	5	5	5	1	1	1	1	1	5	4	5	5
32	3	2	3	1	2	1	1	1	3	4	3	4	4	4	4	4	3	5	4	4	4	5	4	4	5	3	3	4	4	3	4	4	4	4	4	5	5	5	4	5	1	2	1	1	1	5	5	4	5
33	1	1	4	2	4	1	1	2	5	5	5	5	5	5	5	5	5	5	5	5	5	5	5	5	5	5	5	4	5	4	4	5	5	4	5	4	4	5	4	4	1	2	1	3	3	5	5	5	3
34	5	2	3	1	4	1	1	1	2	2	2	2	2	2	2	2	2	4	3	3	3	4	2	3	4	3	4	2	2	2	3	4	4	2	2	3	2	2	2	4	5	4	5	5	1	2	1	5	4
35	5	2	3	2	2	2	1	1	5	3	5	5	3	3	5	5	5	5	5	5	4	5	5	4	4	4	5	5	5	5	5	5	5	5	5	1	2	2	2	2	5	2	3	2	3	1	1	2	2
36	3	1	3	1	2	1	1	1	4	2	3	4	2	3	2	4	4	3	4	2	2	2	4	4	4	4	4	4	3	4	2	4	3	4	4	5	5	3	4	3	1	3	3	1	1	5	2	5	5
37	4	2	4	2	1	1	1	3	4	4	4	5	4	5	5	5	5	5	5	5	5	5	5	5	4	4	5	5	5	5	5	5	5	5	5	5	5	4	4	5	2	1	1	1	1	5	5	5	5
38	5	2	3	2	2	2	1	1	3	4	4	4	4	4	4	4	4	3	3	4	2	4	4	2	3	4	2	3	4	3	4	4	4	3	2	1	1	1	1	1	5	5	5	4	5	1	1	1	1
39	1	2	4	2	5	1	1	2	1	2	2	1	2	3	2	1	1	2	2	2	2	1	2	3	2	2	1	2	2	1	3	3	2	2	1	5	5	3	2	1	5	1	3	2	1	1	2	5	2
40	1	1	3	2	4	1	1	3	5	5	5	5	5	5	5	4	4	3	5	4	5	5	3	3	5	3	3	3	4	5	3	5	5	4	5	1	1	2	1	2	5	5	5	5	3	1	1	1	1
41	2	1	4	2	4	1	1	2	3	3	5	3	3	3	4	5	5	3	3	5	5	3	4	5	4	4	5	4	3	4	3	3	5	5	3	4	5	4	3	5	1	1	1	1	2	4	3	5	5
42	3	1	4	1	4	1	1	3	4	4	3	2	2	3	4	4	3	4	2	2	4	4	3	3	3	3	3	2	2	2	2	2	2	2	2	1	3	1	1	3	2	4	1	1	3	3	4	2	3
43	6	1	5	2	1	1	1	6	5	3	3	5	5	4	5	3	5	3	5	5	4	4	5	5	3	5	5	4	5	5	4	4	3	5	3	5	5	5	5	5	1	1	1	1	2	5	5	5	4
44	1	1	4	1	4	1	1	3	2	3	3	2	2	1	2	2	2	2	2	2	1	1	2	3	2	1	1	2	2	2	2	3	2	2	2	1	5	3	4	1	3	4	4	4	2	3	1	2	5
45	1	2	4	2	4	1	1	2	5	5	5	4	4	5	5	5	5	5	5	5	5	4	5	5	5	5	5	4	5	4	5	5	5	5	5	4	5	5	5	5	1	1	2	1	2	5	5	4	5
46	1	2	3	1	4	1	1	3	3	2	1	2	2	2	2	2	2	1	3	3	3	2	2	1	2	3	1	2	2	2	2	1	2	2	2	4	2	5	2	4	1	3	1	1	3	4	3	4	3
47	3	1	4	1	2	1	1	1	5	5	3	4	3	3	3	5	3	3	5	5	5	5	5	4	4	5	5	5	5	5	5	5	5	4	5	5	5	5	5	5	1	1	1	1	1	5	5	5	5
48	1	1	4	2	4	1	1	2	4	3	3	2	2	2	2	2	2	3	2	2	2	3	2	2	4	4	2	4	2	3	4	3	2	4	2	3	4	3	3	5	1	1	1	2	1	5	5	5	5
49	1	2	5	1	5	1	1	3	5	5	5	5	5	5	5	5	4	5	5	5	4	5	4	5	5	5	5	5	4	4	5	5	5	4	4	1	4	1	5	5	2	1	1	2	4	2	2	2	3
50	1	1	3	1	2	1	1	1	5	5	4	5	3	3	3	4	5	4	5	5	5	5	4	5	5	5	5	5	5	4	4	5	4	5	5	5	5	5	5	5	1	1	1	1	1	5	5	4	5
51	1	1	5	2	4	1	1	3	4	5	4	4	3	3	5	3	5	4	5	4	5	5	5	5	3	5	3	4	5	5	3	5	5	5	5	4	5	5	4	4	1	1	1	2	1	5	5	5	5
52	2	1	3	2	4	1	1	7	4	4	4	5	5	3	3	4	5	5	4	3	3	3	4	4	4	5	4	3	5	5	3	4	4	4	5	5	5	5	5	5	1	1	2	1	1	5	5	5	5
53	1	2	3	4	4	1	1	7	5	4	5	5	5	5	5	3	5	5	3	5	5	5	4	4	4	3	5	3	5	5	5	5	4	5	3	5	4	5	5	4	1	1	1	1	1	5	4	5	4
54	5	1	3	1	3	1	1	1	5	4	5	5	5	5	4	4	4	5	4	5	4	5	5	5	5	5	5	5	5	5	5	5	5	5	5	4	3	1	2	5	3	2	4	5	2	1	1	2	5
55	4	1	1	1	3	2	1	1	5	5	4	5	5	5	5	5	5	5	5	5	5	5	4	5	5	5	5	5	5	5	5	5	5	5	4	5	3	5	5	5	1	2	1	3	1	5	4	4	5
56	3	2	2	1	2	2	3	1	5	3	4	5	3	3	4	4	4	4	4	4	4	3	4	4	4	3	4	4	5	4	4	5	5	3	4	4	5	4	5	5	1	1	2	1	1	5	5	5	5
57	1	2	5	4	4	1	1	2	3	3	3	5	5	3	5	5	5	5	5	5	5	5	5	3	5	3	5	5	3	4	4	3	4	5	4	5	5	5	5	4	1	1	1	2	1	5	5	5	5
58	1	2	5	4	4	1	1	2	2	4	2	4	4	4	4	3	4	4	3	2	3	2	4	2	4	3	2	3	3	2	4	3	2	4	2	5	5	5	5	5	1	3	2	1	2	5	5	3	3
59	5	1	3	4	2	1	3	1	4	4	5	5	5	3	3	3	3	3	5	4	5	3	5	5	3	5	5	5	4	5	5	4	5	4	5	5	5	5	5	4	1	2	1	1	1	5	5	5	5
60	5	1	3	2	2	1	1	1	3	4	5	4	5	5	3	4	5	5	3	5	5	5	4	5	3	5	5	5	4	5	3	5	5	5	5	4	5	5	5	5	1	1	1	1	2	5	5	5	5
61	1	2	3	1	5	1	1	1	4	4	5	4	3	5	5	5	5	4	4	3	5	5	4	3	5	4	5	4	4	4	3	5	3	4	5	5	5	5	5	5	1	2	1	1	1	4	5	5	4
62	1	2	4	2	4	1	1	1	5	4	3	5	3	5	5	4	5	5	5	5	5	5	5	4	3	5	3	4	5	5	5	5	5	5	3	5	5	5	5	5	1	1	1	1	1	5	5	5	5
63	3	1	4	2	4	1	3	7	4	3	5	4	4	3	5	4	4	4	3	4	4	4	3	4	3	4	4	4	4	4	5	4	4	4	4	5	5	5	5	5	1	1	1	1	1	5	5	5	4
64	2	2	4	2	4	1	1	7	5	3	5	5	4	4	4	3	5	5	4	4	4	5	3	5	4	5	4	5	3	5	5	3	4	5	3	5	5	5	5	5	1	1	1	1	1	5	5	5	5
65	6	2	3	1	1	1	1	1	2	4	4	4	4	4	4	4	2	3	4	4	4	2	2	3	2	2	2	4	4	4	3	2	3	4	4	2	3	5	2	3	4	4	3	3	1	5	5	5	5
66	1	2	4	1	4	1	1	1	3	3	5	4	4	4	4	4	4	4	4	5	4	4	3	3	3	4	3	5	4	5	5	4	4	4	5	5	5	5	5	5	1	1	1	1	2	5	4	4	5
67	3	2	1	1	2	2	1	1	4	4	4	3	4	2	4	3	4	4	3	3	4	4	4	4	4	4	4	2	2	4	4	4	2	4	2	3	1	1	1	2	4	5	5	2	5	3	3	1	1
68	2	1	3	1	4	1	1	1	5	4	5	4	4	5	5	5	5	5	5	4	5	3	5	5	5	5	5	5	5	5	5	4	3	3	3	1	2	2	1	4	2	4	2	1	3	5	5	3	2
69	4	2	1	1	4	2	1	1	3	4	3	3	3	2	2	4	2	2	3	2	4	3	2	2	2	2	2	3	2	2	2	2	2	3	4	3	5	2	5	5	3	5	3	5	2	4	4	2	1
70	1	2	3	1	4	1	1	1	4	5	5	5	5	4	4	5	5	5	5	5	5	5	5	5	4	5	5	4	5	5	5	5	5	5	5	3	1	3	1	1	5	5	4	3	5	2	2	1	1
71	1	2	3	1	4	1	1	7	5	5	5	4	5	5	5	3	5	4	5	3	3	5	5	3	4	5	5	4	4	5	3	5	5	5	3	5	5	5	4	5	2	1	1	1	1	5	5	5	5
72	2	2	4	1	2	2	1	1	5	3	4	5	5	3	5	4	5	4	4	3	4	4	4	5	3	5	4	5	5	4	4	5	4	4	5	5	4	5	5	5	2	1	2	1	1	5	4	5	5
73	3	1	4	1	4	1	3	1	5	5	5	3	3	3	3	5	3	5	4	5	5	5	5	4	5	5	3	5	5	4	5	5	5	4	3	5	5	5	5	5	1	1	2	1	1	5	5	5	5
74	3	1	4	1	4	1	1	1	2	2	2	2	2	4	2	4	4	2	2	2	2	4	2	2	2	3	2	3	4	2	4	2	2	4	2	3	1	1	3	1	5	5	2	2	5	1	1	2	1
75	4	1	6	2	2	1	1	6	5	5	5	5	5	5	5	5	4	5	5	5	5	5	5	4	5	5	5	5	5	5	5	5	4	5	5	5	5	3	2	2	4	5	5	4	4	3	3	2	5
76	2	1	5	1	2	2	1	2	2	4	4	4	4	4	2	4	4	2	4	4	2	4	4	4	3	4	2	4	2	2	2	4	2	3	2	3	2	5	4	1	2	5	3	4	4	4	1	3	1
77	6	2	2	1	4	1	1	1	2	4	3	4	2	2	3	3	2	2	4	2	4	2	2	2	3	2	2	3	4	2	4	2	2	2	2	4	4	5	4	5	1	1	1	1	2	3	4	5	5
78	2	2	4	1	4	1	1	1	3	4	4	3	4	4	4	4	3	4	3	5	5	3	3	5	4	3	5	4	5	3	4	5	4	5	5	5	5	4	5	5	1	1	1	1	1	5	4	5	5
79	2	1	5	1	4	1	1	7	5	5	5	5	5	5	3	5	4	5	5	4	3	3	5	5	5	3	5	5	4	4	5	5	4	5	3	5	5	5	5	5	1	1	1	1	1	5	5	4	5
80	4	2	3	1	4	1	3	1	5	5	5	5	5	5	3	5	5	5	5	5	5	5	5	5	5	3	4	3	4	4	5	3	4	3	5	5	5	5	5	5	1	1	2	1	1	5	5	5	5
81	4	2	4	1	4	2	3	1	5	5	5	5	4	5	5	5	5	4	5	5	3	5	5	4	4	5	5	5	3	5	4	3	5	5	5	5	4	5	5	5	1	1	1	2	1	5	5	5	5
82	4	1	5	1	4	1	1	1	3	4	3	5	5	3	3	5	5	3	5	4	5	4	5	5	4	5	5	5	5	4	3	5	4	5	4	4	3	5	3	5	1	4	4	2	4	5	4	5	2
83	5	1	4	1	4	2	1	1	4	3	4	2	2	2	2	4	2	2	4	3	2	4	3	4	4	2	4	4	2	2	2	4	4	2	2	4	2	2	3	2	2	2	2	4	1	2	3	3	4
84	4	2	3	1	4	1	1	1	3	3	3	4	5	4	4	3	4	5	5	4	4	3	4	3	4	4	3	4	4	4	4	4	4	3	5	1	1	1	1	2	4	5	5	2	4	2	1	1	1
85	2	1	4	1	2	1	1	1	4	2	4	3	3	2	3	3	4	4	3	3	4	2	2	4	4	2	3	4	4	2	4	4	4	4	4	2	2	2	4	3	1	1	1	2	5	5	1	1	5
86	4	2	1	2	4	1	1	1	5	4	4	4	3	5	3	4	3	4	5	5	4	5	4	4	4	3	5	4	5	3	4	4	4	4	3	2	2	1	2	1	4	1	2	2	3	1	2	1	2
87	3	1	4	1	4	1	1	1	2	3	4	2	4	2	2	4	4	4	2	2	2	2	3	2	2	2	2	3	2	2	4	2	2	2	2	2	5	5	4	5	4	4	1	1	1	3	4	5	3
88	3	1	4	1	4	1	3	1	4	5	4	4	3	4	5	3	4	4	5	4	3	3	4	4	5	5	5	5	3	4	3	4	4	4	5	1	2	4	2	5	5	1	4	5	1	2	5	2	1
89	1	2	5	1	4	1	1	2	5	4	5	3	3	5	5	4	3	5	5	5	5	3	3	4	5	5	5	4	5	5	5	5	3	5	5	5	5	5	5	4	1	1	1	1	1	5	5	5	5
90	4	1	3	1	1	1	1	3	1	2	1	2	2	2	1	2	1	2	2	2	2	2	2	2	2	2	3	1	1	2	2	1	2	2	3	5	2	5	4	5	1	4	1	2	1	4	3	3	5
91	2	1	3	1	4	1	1	1	4	4	4	3	3	5	5	5	3	3	3	5	5	4	4	5	4	5	4	4	5	3	3	4	3	5	4	4	5	5	4	5	1	1	1	1	1	5	4	5	5
92	5	2	5	1	4	1	1	1	3	2	4	4	4	3	4	4	2	4	3	4	2	4	4	4	3	4	4	2	4	4	4	4	3	4	2	1	2	1	1	1	5	5	5	5	4	1	2	2	1
93	1	1	4	1	4	1	1	1	3	2	3	2	3	3	3	2	2	4	2	2	4	4	2	3	4	4	2	2	2	2	2	2	2	4	2	5	3	3	5	3	1	1	1	1	1	5	2	2	4
94	1	2	3	1	4	1	1	7	4	2	3	2	2	4	2	4	2	3	2	4	3	2	4	2	2	2	3	2	2	3	4	4	2	2	2	5	3	5	5	5	2	2	1	1	1	3	5	5	3
95	2	2	4	1	2	2	1	1	4	3	3	4	3	4	2	4	4	2	2	4	3	3	4	4	4	4	4	4	2	4	3	2	4	2	2	4	5	4	5	5	3	2	1	1	1	5	5	5	5
96	3	1	4	1	4	1	3	1	4	2	4	4	2	4	4	3	2	2	3	2	3	2	2	4	3	4	3	3	3	4	4	2	3	4	2	2	4	3	3	2	3	1	4	3	3	2	1	2	1
97	2	2	5	1	4	1	1	1	5	3	4	5	5	5	4	5	4	5	3	4	5	5	3	5	3	4	5	5	4	4	3	5	4	5	3	5	5	5	5	5	1	1	1	1	2	4	5	4	5
98	3	1	4	1	4	1	1	1	4	5	3	5	4	3	5	5	5	5	3	5	4	5	5	5	5	5	4	5	5	5	4	5	5	3	5	4	5	5	5	5	1	1	1	1	2	5	5	5	5
99	2	2	5	1	4	1	1	1	5	5	4	5	3	5	5	3	5	3	5	5	5	4	5	5	5	5	3	3	5	3	3	4	5	4	3	5	5	5	4	5	1	1	1	1	1	5	5	5	5
100	4	1	6	2	2	1	1	6	4	4	3	2	2	4	2	3	2	4	2	4	2	2	2	2	2	2	2	2	2	2	4	2	2	3	4	5	5	4	5	4	2	2	3	3	2	5	5	4	5
101	2	1	5	1	2	2	1	2	5	5	5	4	4	5	5	5	5	5	5	4	5	5	5	5	4	4	5	5	5	5	5	5	4	5	5	5	5	4	5	5	1	1	1	1	1	5	5	5	5
102	6	2	2	1	4	1	1	1	4	4	4	4	4	4	5	4	4	3	4	5	3	4	4	4	3	4	4	4	3	4	5	5	4	4	4	5	4	3	4	2	1	2	3	1	4	3	5	3	4
103	2	2	4	1	4	1	1	1	5	4	5	5	3	5	4	5	5	4	4	5	4	5	4	4	4	5	3	4	4	3	3	4	5	4	4	5	5	5	5	4	1	1	2	1	1	5	5	4	5
104	4	2	3	1	4	1	3	1	3	3	4	5	5	5	5	4	5	4	4	4	5	5	4	5	5	5	3	4	5	5	3	3	5	5	5	5	4	5	5	5	1	1	1	1	1	5	5	5	5
105	2	1	5	1	4	1	1	7	2	2	2	1	1	2	3	2	2	2	2	1	2	2	3	3	3	3	3	2	3	2	3	3	2	3	1	4	2	4	4	5	5	3	5	4	2	3	3	3	1
106	2	2	4	1	5	1	1	1	4	4	2	4	4	4	3	4	4	4	2	4	2	2	3	4	2	4	2	3	4	4	2	4	4	2	4	5	3	4	5	2	3	4	4	4	2	4	5	5	4
107	4	2	4	1	4	2	3	1	5	5	5	5	4	5	5	5	5	5	5	5	4	5	5	5	5	5	5	5	5	5	5	5	5	5	5	1	3	4	1	5	4	4	3	3	2	4	3	1	2
108	4	2	5	2	4	1	1	2	4	3	2	4	4	4	4	4	4	4	4	2	4	4	3	4	2	2	4	2	3	3	2	3	4	4	4	5	4	5	5	5	1	4	2	1	1	3	2	3	3
109	3	2	5	1	3	1	1	1	3	4	3	2	3	4	3	4	2	4	2	2	2	3	4	4	2	3	2	2	2	2	2	3	2	2	2	3	5	3	4	3	1	5	5	4	3	2	3	5	3
110	5	1	3	1	2	1	1	1	5	5	5	4	5	5	5	5	5	3	4	3	3	5	5	4	3	4	5	5	5	5	3	5	5	5	5	4	5	5	5	5	1	1	1	1	1	5	5	5	5
111	4	1	5	1	4	1	1	1	4	2	2	2	2	3	4	3	2	2	2	2	4	4	3	3	2	2	2	3	3	2	2	4	2	4	3	5	3	5	5	5	2	4	1	1	2	2	5	2	3
112	5	1	4	1	4	2	1	1	2	4	4	3	4	2	3	2	3	4	2	2	4	4	2	4	4	2	2	4	2	3	2	3	4	4	2	5	2	4	1	2	3	4	4	1	1	2	2	2	3
113	4	2	3	1	4	1	1	1	4	4	4	5	5	4	3	4	4	5	4	4	4	4	4	4	3	3	4	3	4	4	4	4	3	3	4	5	5	5	5	5	1	1	1	1	1	5	5	5	5
114	2	1	4	1	2	1	1	1	2	2	2	3	2	3	3	2	3	1	1	1	2	3	2	1	2	2	2	3	1	2	2	2	2	1	2	4	4	4	5	5	3	1	1	1	2	5	5	5	4
115	4	2	1	2	4	1	1	1	2	4	2	4	4	3	2	2	2	4	3	3	3	4	3	2	4	2	4	4	3	3	4	3	2	2	2	4	2	3	1	2	5	5	1	2	2	1	5	4	1
116	3	1	4	1	4	1	1	1	3	2	1	1	2	3	2	2	2	2	3	2	1	1	2	2	1	2	2	2	2	1	2	1	3	2	1	1	1	3	1	4	5	2	3	5	2	1	1	1	1
117	3	1	4	1	4	1	3	1	4	3	5	5	5	3	5	5	4	4	5	5	5	5	3	5	3	4	3	5	5	5	4	5	5	5	3	5	5	4	5	5	1	1	1	1	1	5	5	5	5
118	1	2	5	1	4	1	1	2	3	2	3	2	1	3	2	3	1	2	2	3	2	3	2	2	2	1	3	2	2	3	1	1	1	2	2	3	1	4	4	4	2	5	4	1	5	1	2	4	3
119	4	1	3	1	1	1	1	3	3	5	4	5	5	5	5	5	5	5	5	5	5	5	5	5	3	3	4	5	5	4	5	5	5	5	5	5	5	5	5	5	1	1	1	1	1	5	5	5	5
120	2	1	3	1	4	1	1	1	4	3	2	2	2	2	4	2	2	4	4	4	2	3	4	4	2	2	2	3	2	4	4	2	3	2	4	3	5	5	5	4	1	1	1	1	1	4	5	4	3
121	2	2	3	2	4	1	3	1	4	5	3	5	4	3	5	5	5	5	5	4	4	5	5	5	5	5	5	5	4	3	4	3	4	4	3	5	4	5	5	5	1	1	1	1	1	5	5	4	5
122	5	2	3	2	2	2	1	1	5	5	5	5	5	5	5	3	3	5	5	3	4	3	5	5	5	5	3	3	5	5	4	5	5	3	5	5	5	5	5	5	1	1	1	1	1	5	5	5	5
123	5	2	3	2	2	2	1	1	4	4	5	4	3	4	3	5	4	5	4	3	5	5	5	4	4	4	4	3	4	5	5	4	4	3	4	5	5	5	5	5	1	1	1	1	1	5	5	5	5
124	4	1	5	1	1	1	1	7	2	2	2	3	3	2	3	2	2	2	2	2	2	2	2	2	2	2	2	3	2	2	2	3	3	4	2	2	5	4	1	1	1	3	3	4	4	4	5	1	3
125	4	2	1	1	2	1	1	1	5	5	5	5	5	5	4	5	5	5	5	4	5	4	5	5	5	4	5	5	4	5	4	5	4	5	4	1	1	1	1	1	5	5	5	5	5	1	1	2	1
126	1	1	5	2	5	1	1	2	4	4	4	4	4	4	4	5	4	4	5	4	4	4	4	4	4	4	4	3	4	5	4	5	5	4	3	5	5	5	5	5	1	2	1	1	1	5	5	5	5
127	1	1	3	1	2	1	1	1	5	5	5	5	5	5	5	4	5	4	4	5	5	5	5	4	5	5	5	5	5	5	5	5	4	5	5	5	4	5	5	5	1	1	1	1	1	5	5	5	5
128	1	2	4	2	5	1	1	2	5	5	5	4	3	3	3	5	4	4	5	4	4	5	4	4	3	4	4	5	3	5	3	4	5	3	5	5	4	5	5	5	1	1	1	1	1	5	5	5	4
129	1	2	5	4	4	1	1	2	2	1	3	2	2	3	2	1	1	3	2	2	2	2	2	2	2	2	3	2	2	3	2	1	1	1	2	1	1	1	1	2	5	2	5	5	5	4	2	1	2
130	6	1	5	2	1	1	1	6	4	2	3	2	2	4	4	2	3	4	4	2	3	4	2	4	4	3	4	4	4	4	4	4	4	4	4	5	1	3	4	1	4	4	1	4	3	4	2	1	5
131	1	2	5	4	4	1	1	2	4	3	3	5	4	4	4	4	3	3	5	3	3	4	4	4	5	4	3	4	4	4	4	5	4	4	4	1	2	3	4	3	1	5	4	2	4	1	4	5	3
132	1	2	3	1	4	1	1	1	2	2	4	2	3	2	2	2	2	2	2	2	2	2	3	2	2	3	3	2	2	3	2	4	3	4	2	1	1	1	2	1	4	4	5	5	5	1	1	3	1
133	5	1	3	2	2	1	3	1	5	4	4	4	4	5	4	4	4	4	4	4	5	4	4	4	4	4	4	4	5	5	3	3	4	4	4	4	4	4	3	2	4	1	2	1	3	4	3	5	5
134	5	1	3	1	3	1	1	1	5	5	4	5	5	5	5	5	4	5	5	4	5	5	4	5	5	5	4	5	4	5	5	5	4	4	4	5	5	5	5	5	2	2	1	1	1	5	5	5	4
135	1	2	5	1	5	1	1	3	5	4	4	5	4	4	4	5	4	5	5	5	5	5	5	5	5	4	5	5	4	5	5	5	5	5	3	5	5	5	5	5	1	1	2	2	1	5	5	5	5
136	5	1	3	2	2	1	1	1	2	2	2	4	2	3	4	4	4	3	2	4	3	4	2	2	2	3	3	2	2	3	4	3	3	2	4	4	4	5	5	2	4	4	3	2	2	5	4	5	4
137	1	2	3	1	5	1	1	3	5	5	4	5	5	5	5	5	5	4	3	3	5	5	5	5	5	5	5	5	5	5	3	4	5	4	4	5	5	4	5	5	1	1	1	1	1	5	4	5	5
138	4	2	1	1	4	2	1	1	2	3	3	3	4	2	2	3	4	2	2	4	3	4	4	3	2	4	3	2	3	4	3	2	4	2	4	5	4	5	5	5	2	1	1	3	3	4	5	5	3
139	4	1	1	1	3	2	1	1	2	2	4	2	2	2	2	2	2	4	2	2	2	2	4	2	2	2	2	2	3	2	4	4	2	2	2	1	1	3	2	1	2	2	3	3	5	1	1	2	3
140	3	2	2	1	2	2	3	1	2	1	1	1	2	2	2	2	2	2	2	3	2	2	2	2	2	2	3	2	2	2	2	1	1	3	3	2	1	3	2	2	3	1	2	5	2	1	1	3	3
141	1	1	5	2	4	1	1	3	4	5	5	5	3	5	3	3	3	5	5	5	5	3	5	3	4	4	5	5	4	5	5	5	5	3	3	5	4	5	5	5	1	1	1	1	1	5	4	5	5
142	2	1	3	1	4	1	1	1	5	5	4	5	4	5	5	3	5	5	3	4	5	3	3	4	4	4	4	5	5	5	4	5	5	5	5	5	5	5	5	5	1	1	2	1	1	4	5	4	5
143	2	1	3	2	5	1	1	7	5	5	5	5	5	5	5	4	5	4	5	5	5	5	5	5	4	4	5	5	5	4	5	5	5	5	5	2	2	1	2	1	2	5	3	2	5	4	1	4	3
144	3	2	1	1	2	2	1	1	5	5	3	5	4	5	4	5	5	5	5	5	3	5	3	5	5	3	5	4	5	3	5	5	5	3	3	4	5	5	1	1	2	1	1	5	5	5	2	1	1
145	3	1	4	2	4	1	3	1	4	4	3	3	4	3	5	5	4	3	4	5	5	5	5	4	4	3	3	3	5	5	5	5	3	4	4	2	3	4	5	1	2	3	5	4	1	2	1	3	5
146	1	2	3	4	4	1	1	7	2	2	2	2	2	3	2	3	2	2	2	3	3	4	2	4	4	2	2	2	4	2	2	3	2	2	2	3	1	3	1	2	4	2	4	2	1	5	1	2	2
147	2	2	4	2	4	1	1	7	2	2	2	2	4	2	3	3	2	2	2	2	2	2	2	2	2	4	3	2	3	2	2	2	4	3	4	2	3	4	5	1	5	3	3	4	4	3	5	4	2
148	1	2	4	1	4	1	1	1	3	2	2	3	3	2	4	2	2	3	3	2	3	4	4	4	2	3	2	2	2	2	4	4	2	4	2	3	2	3	2	5	5	1	2	3	3	1	1	2	2
149	2	2	4	2	4	1	1	7	4	4	5	3	4	5	5	5	5	5	4	3	5	4	5	5	3	5	5	5	4	5	5	4	3	5	5	5	5	5	5	5	1	1	1	1	1	5	5	4	5
150	6	2	3	1	1	1	1	1	4	5	4	5	4	5	5	5	5	5	5	5	5	5	5	5	4	5	5	5	4	5	5	4	5	4	5	5	4	4	5	1	5	5	1	4	5	4	3	2	1
151	3	1	4	1	4	1	1	3	2	4	4	3	3	4	4	4	4	4	4	4	4	3	4	2	3	4	4	3	2	4	3	4	4	3	4	2	2	4	4	4	3	3	5	2	5	1	3	3	5
152	4	1	3	2	4	1	1	2	3	4	2	2	4	4	2	4	4	2	2	2	2	2	2	4	2	2	2	2	2	4	4	2	2	3	2	3	1	1	4	1	4	5	4	3	3	1	1	1	2
153	3	2	3	1	2	1	1	1	4	4	4	4	4	2	2	4	2	4	2	2	3	4	4	4	4	2	4	2	4	3	4	4	3	4	4	4	3	1	3	5	5	2	1	2	3	2	1	1	5
154	5	2	3	1	4	1	1	1	4	5	5	5	5	5	5	4	5	5	3	5	4	4	5	5	5	5	3	3	5	5	5	5	5	5	3	5	5	5	5	5	2	1	1	1	2	5	5	5	5
155	3	1	3	1	2	1	1	1	5	5	5	5	4	5	5	5	5	4	5	5	5	5	5	5	4	5	5	5	5	4	5	5	4	4	5	5	5	5	5	5	1	1	1	2	1	5	5	5	5
156	3	1	4	1	4	1	1	3	3	2	4	3	2	2	2	2	2	2	2	2	4	4	4	4	4	2	4	3	3	2	2	4	2	2	2	5	4	4	5	4	1	1	1	1	1	5	4	5	5
157	2	1	4	2	4	1	1	2	5	5	5	5	5	5	5	5	5	4	5	5	5	5	5	5	5	5	5	5	5	5	5	5	5	5	5	5	5	5	5	5	2	3	3	1	1	4	5	3	5
158	1	1	4	1	4	1	1	3	5	5	5	5	4	5	5	4	5	4	5	5	5	5	5	5	4	5	5	5	5	5	5	5	5	5	4	1	2	1	4	4	3	3	5	5	4	1	1	1	4
159	1	2	4	1	4	1	1	2	4	5	5	4	4	5	4	5	5	5	4	5	4	5	4	5	5	5	5	3	5	5	5	5	3	4	5	5	5	5	4	5	1	1	1	1	1	5	5	5	4
160	1	2	3	1	4	1	1	3	4	5	5	5	4	4	4	5	5	5	5	5	5	4	4	5	5	5	5	5	5	5	4	4	5	4	5	3	3	5	3	5	1	1	2	2	1	5	5	3	5
161	1	2	4	2	4	1	1	2	4	5	4	5	5	5	5	5	5	5	5	5	4	5	5	5	5	5	5	4	5	4	5	4	5	5	5	4	2	2	4	5	1	4	4	4	3	1	3	4	3
162	1	1	4	2	1	1	1	2	5	5	5	5	5	5	5	5	5	5	5	5	5	4	5	5	5	5	5	5	5	5	5	5	4	4	4	4	5	5	5	5	1	1	1	1	1	5	5	5	5
163	1	1	4	2	4	1	1	2	5	3	3	4	5	4	4	4	4	4	5	4	4	4	3	4	4	4	4	4	4	4	4	4	5	5	4	5	5	5	5	5	1	1	2	1	1	5	5	5	5
164	1	2	3	1	4	1	1	3	4	4	4	4	5	4	5	4	5	4	4	5	5	5	3	4	3	5	4	3	5	3	4	5	5	4	5	5	5	5	5	5	2	1	1	1	1	5	5	5	4
165	4	2	6	2	1	1	1	6	4	5	4	4	4	5	4	4	4	3	5	5	3	3	3	4	5	3	4	4	5	5	3	3	4	3	4	5	5	4	5	4	1	1	2	1	1	5	5	5	5
166	4	1	3	2	1	1	1	3	3	5	5	3	4	5	5	5	5	5	5	5	5	5	5	5	3	5	5	4	5	5	5	4	5	5	3	5	5	5	5	4	1	1	1	2	1	5	5	5	5
167	6	2	3	2	2	1	1	1	5	5	5	4	5	5	5	5	4	4	4	5	5	5	5	5	5	5	5	5	5	5	5	4	5	5	4	5	5	5	5	5	1	1	1	1	1	5	5	4	5
168	5	2	2	1	4	1	1	1	5	3	5	3	4	5	3	4	5	5	4	4	5	3	5	3	4	4	3	3	3	3	3	5	4	5	3	1	1	1	1	1	5	5	4	4	5	1	2	1	1
169	5	1	1	1	4	1	1	1	5	5	4	5	5	5	4	5	5	4	5	5	5	5	5	4	4	5	5	5	4	5	5	5	5	5	5	3	2	3	1	4	5	4	3	3	2	3	3	5	5
170	2	1	6	2	4	1	1	5	4	4	4	2	4	4	2	3	4	2	2	4	4	2	4	4	4	3	4	4	4	4	4	2	4	4	4	2	2	3	5	3	3	1	2	3	5	5	2	5	3
171	4	2	4	1	2	1	1	1	4	4	4	4	4	4	4	5	3	5	4	5	5	5	4	4	4	3	4	3	3	4	4	4	5	4	5	5	5	5	5	5	1	1	2	1	1	5	4	5	4
172	1	2	3	1	4	1	1	3	3	2	2	2	2	2	2	3	2	2	3	2	2	2	2	1	1	1	3	2	2	2	2	2	3	1	3	3	3	5	5	5	2	1	1	1	2	5	5	5	3
173	1	1	4	2	4	1	1	2	4	2	4	4	2	4	3	4	4	3	4	2	4	4	2	2	3	4	4	3	2	4	2	4	2	2	4	1	3	3	5	2	1	1	5	4	5	4	1	1	2
174	2	2	5	2	4	1	1	2	4	4	4	4	4	4	4	4	3	3	4	4	5	5	5	4	3	4	4	5	5	4	4	4	4	4	5	5	5	5	4	5	1	1	1	1	1	5	5	5	5
175	1	2	4	2	4	1	3	3	4	5	5	5	4	5	5	5	4	5	5	5	4	5	5	5	5	5	5	5	5	5	5	4	4	5	4	3	5	5	3	3	1	1	3	1	4	2	5	3	4
176	2	2	4	1	4	1	1	1	2	4	2	2	2	2	2	2	2	2	4	2	2	3	2	2	2	2	2	3	3	2	2	4	2	2	4	1	1	1	1	1	4	5	5	5	5	1	2	1	1
177	5	1	6	2	4	1	3	6	1	3	1	2	3	2	1	2	1	1	2	2	1	2	3	1	2	1	2	3	3	2	1	3	3	2	3	3	5	5	4	1	5	3	4	3	1	4	2	2	1
178	3	1	4	2	4	1	1	1	4	3	4	5	4	4	4	3	4	4	3	5	4	4	4	4	3	4	3	3	4	4	4	4	3	5	5	4	5	5	5	5	1	1	1	1	2	5	5	5	5
179	1	2	5	1	4	1	1	1	3	4	4	4	4	4	5	4	5	4	4	5	4	4	5	3	4	4	4	4	5	4	3	4	5	3	3	5	5	5	5	5	1	2	1	1	1	4	5	5	4
180	3	1	4	1	2	1	1	1	5	3	4	5	3	5	4	3	5	5	5	4	4	5	5	4	5	4	5	5	5	5	4	5	3	5	5	5	4	5	4	5	1	1	1	1	1	5	5	5	5
181	5	1	3	1	3	1	1	1	5	5	5	5	5	5	4	5	5	5	3	5	5	3	4	4	3	5	3	5	5	5	4	4	5	5	5	4	5	5	4	3	1	4	1	4	3	4	2	5	5
182	4	2	4	2	1	1	1	3	4	3	3	5	5	4	4	3	4	5	3	4	4	5	4	3	3	4	3	4	5	5	5	4	5	4	4	5	5	5	5	5	1	2	1	1	1	5	5	5	5
183	1	2	6	3	2	1	2	6	5	5	5	4	5	5	3	5	3	4	3	5	5	5	5	4	4	5	5	3	4	3	3	5	5	5	5	2	1	2	1	1	2	5	4	5	2	1	1	2	1
184	1	1	6	2	2	1	1	2	5	3	3	3	5	3	3	3	3	5	5	4	3	4	3	3	3	5	5	5	3	4	3	3	3	3	4	5	5	5	5	5	2	1	1	1	1	5	4	5	5
185	3	1	5	3	4	1	1	1	5	5	5	5	5	3	5	4	5	4	5	3	5	4	4	3	3	3	5	4	3	4	4	4	4	4	4	5	4	5	4	5	2	1	1	1	1	5	5	5	5
186	3	2	4	1	4	2	2	1	3	4	3	3	4	2	2	4	4	4	2	4	3	2	3	4	3	4	2	4	4	4	4	4	4	4	4	3	5	3	4	4	4	2	1	2	1	4	2	2	4
187	3	2	4	1	2	3	1	1	3	4	4	4	5	5	5	5	5	3	4	4	4	4	3	5	5	5	5	4	4	3	4	4	3	5	5	5	5	5	5	5	1	2	2	1	1	5	5	5	5
188	1	1	6	1	4	3	1	3	5	4	5	5	4	5	4	4	5	5	5	5	5	4	3	5	5	5	3	4	5	5	4	4	4	4	5	5	4	4	5	5	1	1	1	1	1	5	4	5	5
189	4	1	3	2	2	2	2	1	5	5	4	5	5	5	5	4	5	5	5	4	5	5	5	5	5	4	5	5	5	4	4	5	5	5	5	1	3	1	5	3	2	1	5	4	2	4	2	2	1
190	3	1	4	1	4	1	1	1	3	5	5	3	5	5	5	5	5	5	4	5	4	4	3	4	4	4	5	4	3	5	5	4	5	5	4	1	4	3	5	3	1	2	2	2	3	1	3	2	1
191	4	1	4	2	3	1	2	2	3	3	3	4	4	4	4	5	4	4	3	3	4	4	4	4	4	4	4	4	4	4	5	4	4	4	4	2	5	4	3	5	4	3	1	3	4	5	2	4	5
192	2	1	5	2	4	3	1	4	4	4	5	3	4	3	4	4	4	4	4	4	4	4	4	4	5	3	3	4	4	4	3	3	5	5	4	5	2	3	3	2	2	1	4	2	1	5	2	5	5
193	2	2	5	3	1	3	1	6	5	5	5	4	5	5	5	4	5	5	5	4	5	4	4	4	5	5	5	5	5	5	5	5	5	5	5	5	5	5	5	5	1	1	1	1	1	5	5	5	5
194	4	1	4	2	2	1	1	1	5	5	5	5	5	5	5	3	4	5	3	5	5	5	5	3	5	5	5	4	5	5	5	3	5	3	5	1	1	1	1	1	5	5	5	5	5	1	2	1	1
195	1	2	6	2	4	1	1	3	2	1	2	1	2	2	2	1	2	2	2	2	2	2	3	2	2	3	3	2	3	2	1	3	2	3	2	4	4	5	3	5	1	1	1	1	3	5	5	5	5
196	4	1	4	2	4	1	1	2	4	2	2	3	3	3	3	4	4	4	2	4	3	2	2	2	2	4	3	4	3	2	2	3	3	2	3	4	5	5	4	5	2	1	2	1	1	4	5	5	5
197	3	2	5	1	2	1	1	1	5	5	5	4	3	3	5	4	3	4	5	5	5	4	5	5	4	4	5	4	4	3	4	5	5	4	3	5	5	5	5	4	1	2	1	1	1	5	5	5	5
198	6	2	2	2	2	1	3	1	4	3	4	4	3	4	4	4	2	2	4	4	2	4	3	3	2	2	4	4	2	2	2	4	2	3	4	1	1	1	1	2	4	5	5	5	5	1	1	1	1
199	4	1	4	1	4	1	2	1	5	5	5	5	5	5	5	5	4	5	5	4	4	5	4	5	5	4	4	5	5	4	5	5	4	5	5	4	1	3	2	1	5	2	4	2	2	5	2	3	3
200	3	1	4	3	2	1	3	1	5	4	4	4	4	3	3	5	4	5	4	3	3	4	4	4	4	4	4	4	5	3	4	3	5	5	4	5	5	5	5	5	1	1	1	1	1	5	5	5	5
201	1	1	6	2	1	3	1	3	5	3	4	4	4	3	3	4	3	5	3	4	4	4	4	5	4	3	5	4	4	4	5	5	4	4	4	2	4	2	4	1	4	5	5	5	5	3	1	2	1
202	2	1	4	2	1	1	1	6	3	4	2	2	2	3	2	4	2	3	2	2	2	3	2	2	3	3	2	2	2	3	3	2	2	3	2	5	5	2	3	5	5	4	1	5	5	5	5	2	1
203	2	2	4	4	2	1	1	5	3	3	3	3	5	3	4	4	4	4	5	3	3	4	3	3	3	3	3	3	5	4	3	3	3	4	3	5	1	1	1	1	3	2	5	5	2	2	3	5	5
204	2	2	5	3	4	2	3	6	4	4	3	4	4	4	4	4	3	3	3	4	4	3	3	3	5	5	3	4	3	3	4	4	4	3	4	5	5	4	5	5	1	2	1	2	2	5	5	5	5
205	2	2	4	4	2	1	3	5	1	2	3	2	1	1	1	2	1	2	2	1	3	2	2	2	1	1	2	1	1	2	2	1	2	3	2	2	2	5	2	2	3	4	4	5	2	4	5	1	1
206	3	2	4	1	2	2	1	1	5	3	4	5	3	3	5	5	3	3	3	5	5	4	5	5	5	5	3	3	3	3	3	4	5	3	4	5	4	4	5	5	1	1	1	1	1	4	5	5	5
207	4	2	4	2	4	1	2	3	2	3	2	3	2	2	2	2	3	2	4	2	4	3	4	2	4	4	4	4	4	2	4	3	3	2	3	5	3	2	5	2	5	4	4	3	2	1	2	4	2
208	5	2	3	3	1	2	2	2	5	5	5	4	5	5	5	5	5	4	5	5	5	5	5	5	5	5	5	5	5	5	5	5	5	5	5	3	5	5	3	5	2	3	1	1	3	3	4	5	2
209	2	2	6	2	1	1	2	6	5	5	5	3	5	4	5	5	5	4	5	5	5	5	5	5	5	5	5	4	5	5	5	5	5	5	4	5	5	5	5	5	1	1	1	1	1	5	4	5	5
210	1	2	6	1	2	2	2	3	3	4	2	2	2	2	2	2	4	2	4	4	2	2	4	2	2	2	2	2	2	2	3	2	2	2	2	3	3	5	5	4	1	1	3	2	1	4	3	5	5
211	4	2	4	3	2	1	1	2	3	4	4	2	3	2	2	4	2	4	3	2	3	2	4	3	3	2	2	4	2	2	2	2	2	2	3	4	5	4	4	5	1	1	1	1	1	5	5	4	5
212	2	1	5	2	4	1	1	4	5	5	5	5	5	5	3	5	5	3	5	3	5	4	3	5	3	5	4	5	5	5	5	4	5	5	5	5	5	5	5	5	1	1	1	1	1	5	5	5	5
213	3	1	5	1	4	1	1	1	4	4	3	4	4	2	3	4	4	4	4	3	4	4	4	3	4	2	4	4	4	4	4	3	2	3	2	2	4	3	2	2	4	5	1	3	5	3	4	5	5
214	4	2	3	2	4	2	2	1	4	4	5	5	3	5	5	3	5	5	5	3	3	3	5	3	5	4	3	4	5	4	5	4	3	5	5	5	3	5	3	5	1	1	1	1	3	3	5	4	5
215	2	1	6	4	4	1	1	6	4	2	2	4	4	4	2	4	2	2	3	3	4	4	2	4	4	4	4	4	3	4	4	3	4	4	3	5	1	2	1	4	4	5	2	1	5	1	4	4	3
216	4	1	5	1	4	2	1	2	3	1	2	2	1	1	2	3	3	2	3	2	2	3	2	1	1	1	2	2	2	3	1	2	2	3	2	2	1	1	3	5	4	4	3	5	3	5	3	4	5
217	3	1	3	2	4	3	1	1	4	4	3	4	5	4	4	5	5	5	5	5	5	3	5	5	5	3	5	3	5	5	5	5	3	5	4	5	5	5	5	5	1	1	1	2	1	5	5	5	5
218	4	1	3	3	2	1	3	1	4	3	3	5	5	5	4	3	5	5	3	4	3	3	5	3	3	3	5	5	3	3	5	3	5	4	5	5	5	4	5	4	1	2	1	2	1	5	5	5	5
219	3	2	4	3	2	1	2	1	5	5	3	3	5	5	5	3	5	5	4	5	4	5	5	5	5	5	5	5	5	5	5	5	5	5	5	5	5	5	4	5	2	1	1	1	1	5	5	5	5
220	3	1	5	1	4	1	1	1	4	5	4	5	3	4	4	3	5	4	3	4	5	5	4	4	4	3	3	4	4	4	5	4	4	4	3	2	1	4	2	3	5	4	1	3	5	2	1	5	5
221	3	2	4	3	5	2	1	1	4	4	5	4	4	5	5	4	4	4	3	5	5	3	4	4	4	4	5	3	4	4	4	4	4	4	3	5	5	5	5	5	1	1	1	1	1	5	5	5	4
222	2	1	5	2	2	1	2	5	5	3	4	5	5	5	5	3	3	5	5	5	3	4	3	4	5	4	5	5	5	5	5	5	3	5	5	5	4	5	5	5	1	1	1	1	1	5	5	5	5
223	3	1	3	1	4	2	2	1	2	4	4	2	3	3	4	4	4	3	2	2	4	2	4	4	3	4	4	3	2	4	4	4	4	4	4	3	4	2	4	4	3	4	1	1	2	3	5	2	5
224	3	1	4	1	2	1	1	1	5	4	3	5	3	3	5	5	5	4	5	4	5	5	5	5	3	4	5	5	4	4	3	5	4	5	5	4	5	5	5	5	1	1	2	1	1	5	5	4	5
225	4	2	4	2	4	1	1	1	2	3	4	3	2	2	4	4	3	3	4	2	2	4	4	4	2	4	2	4	2	2	4	2	3	4	4	5	5	2	5	2	1	1	1	3	1	4	2	2	5
226	2	2	4	1	4	1	1	6	2	3	2	2	2	4	2	2	2	2	3	2	3	3	4	2	4	2	2	2	2	2	2	2	4	2	4	4	4	4	5	5	2	1	1	2	1	3	5	5	5
227	5	1	3	4	2	1	1	1	3	3	3	3	4	4	3	3	4	3	5	4	5	5	5	5	5	5	5	4	5	5	4	3	4	4	3	4	1	2	4	3	3	4	2	5	5	3	4	4	4
228	2	1	6	2	2	2	1	5	5	5	4	5	4	5	5	5	5	5	4	5	4	5	5	5	4	5	5	5	5	5	4	4	5	5	5	5	4	4	5	5	2	1	1	1	1	5	4	5	5
229	3	1	3	2	2	2	1	1	4	3	3	3	4	4	4	3	4	3	3	4	4	2	4	4	4	2	2	4	3	2	2	3	2	4	3	4	2	3	1	1	2	1	5	1	4	3	1	4	4
230	4	2	5	1	4	1	1	1	2	2	2	1	1	2	3	2	1	2	2	2	1	2	3	2	2	1	1	2	2	2	3	2	2	2	1	1	1	1	1	1	5	5	5	4	5	1	1	1	1
231	3	2	4	2	5	1	1	2	4	3	4	3	3	5	5	3	5	4	5	4	4	3	3	3	5	3	4	5	5	5	3	4	3	4	3	5	4	5	5	5	1	1	1	1	1	5	5	5	5
232	3	1	4	1	3	1	1	2	2	3	2	4	4	3	4	2	4	2	3	2	4	3	3	3	2	4	3	4	2	4	2	2	2	4	2	3	1	1	4	1	3	1	5	4	1	5	3	3	1
233	4	2	5	3	4	2	1	1	5	5	5	5	3	4	5	5	5	4	5	5	4	4	5	5	3	3	4	5	5	5	5	5	5	3	4	5	5	5	5	5	1	1	1	1	1	5	4	5	5
234	2	1	5	2	3	1	1	6	4	3	2	2	2	2	2	2	2	2	2	2	2	2	3	3	2	2	4	4	3	2	4	2	3	2	3	4	4	4	5	5	1	3	1	2	3	5	5	5	5
235	2	2	4	1	2	1	1	6	5	4	3	5	4	4	4	4	3	4	3	5	3	3	4	5	3	3	4	3	5	5	3	3	5	5	3	5	5	5	5	5	1	1	2	2	1	5	5	5	5
236	1	1	6	2	4	1	2	5	2	4	4	2	3	3	4	2	2	2	2	2	2	4	2	2	2	2	2	2	3	2	2	2	2	4	2	5	2	3	5	2	1	2	1	4	4	5	5	2	5
237	3	2	5	2	2	1	1	1	5	5	3	4	5	5	5	5	5	3	5	5	5	3	4	4	3	5	5	5	5	4	5	5	4	5	3	5	5	5	4	5	1	1	1	1	1	5	5	5	5
238	5	2	1	2	4	2	2	1	2	4	2	2	4	2	3	2	3	2	4	3	4	4	2	4	4	4	4	2	2	4	3	2	4	4	4	1	1	1	1	1	5	5	4	5	3	2	1	1	1
239	3	2	4	2	3	1	1	1	3	2	3	4	2	4	4	3	2	2	2	2	3	4	4	4	3	2	2	2	3	4	2	4	2	2	3	2	5	3	4	4	1	4	2	4	1	4	3	4	2
240	6	1	1	2	2	1	1	1	4	2	4	2	4	3	3	4	2	2	2	4	2	3	4	3	2	3	2	2	4	2	2	2	2	2	2	1	1	1	1	1	5	5	5	5	5	1	1	1	1
241	2	2	5	2	2	1	3	6	5	5	5	5	5	4	4	5	5	5	4	5	4	5	5	5	5	5	5	4	5	5	5	5	5	5	5	1	1	4	1	1	4	4	1	3	5	4	3	5	3
242	2	2	5	1	4	3	2	2	3	4	5	5	3	5	4	4	4	4	4	5	3	4	5	4	4	4	4	5	4	4	4	4	3	4	5	5	5	5	5	5	2	1	2	2	1	5	5	5	5
243	3	1	4	4	2	1	1	3	2	4	3	2	2	3	2	2	2	2	2	3	4	4	2	2	4	4	2	2	3	3	4	3	4	4	3	5	4	2	3	5	5	5	3	4	1	2	3	1	3
244	1	2	6	2	4	2	2	3	5	3	4	5	5	4	5	4	5	5	5	5	5	3	5	5	5	5	5	4	5	4	3	5	3	4	5	4	5	5	5	5	1	2	1	1	1	4	4	5	5
245	3	2	4	3	3	1	1	1	2	3	2	2	1	2	2	3	2	2	3	2	1	2	2	1	2	2	2	2	2	1	3	1	2	2	2	2	3	3	3	4	5	3	2	5	1	3	1	5	5
246	2	1	6	1	2	1	2	2	5	4	3	5	3	3	5	5	5	5	3	4	4	4	4	3	3	3	4	3	3	5	5	4	3	3	3	4	4	5	3	5	3	1	1	3	2	5	3	5	4
247	3	2	5	2	2	2	1	1	4	5	5	5	5	5	5	5	3	4	5	5	4	5	5	5	4	3	3	5	5	5	5	3	5	5	5	5	4	5	5	5	2	1	1	1	1	5	5	5	5
248	1	1	6	1	2	1	2	3	3	3	2	4	2	2	2	3	2	2	2	3	3	2	4	2	3	4	2	3	3	2	4	2	4	2	2	2	2	5	4	5	5	5	2	4	4	1	4	5	4
249	2	2	4	2	4	1	1	3	4	2	4	3	2	2	2	2	2	2	2	2	3	4	2	2	2	2	3	2	2	3	3	2	2	4	4	2	5	3	5	4	5	3	5	1	4	5	3	3	2
250	3	2	5	2	4	2	1	1	5	5	5	5	5	5	5	5	4	5	5	5	5	4	5	5	4	5	5	5	5	5	5	5	5	5	4	5	2	2	1	2	5	4	3	4	2	5	3	2	1
251	3	2	3	3	3	1	1	1	4	4	5	3	5	4	4	3	4	3	4	4	4	4	4	4	5	4	5	5	5	4	4	4	5	4	4	5	5	5	5	5	2	1	1	1	1	5	5	5	5
252	3	1	4	3	5	2	3	3	4	5	3	4	5	4	3	4	5	5	5	3	3	4	5	5	5	5	5	5	5	3	4	3	5	5	5	5	5	5	5	4	1	1	1	1	1	5	5	5	5
253	5	2	3	1	1	1	2	1	4	4	2	4	3	4	4	4	3	4	2	2	2	2	2	2	4	2	4	3	2	2	3	3	2	2	4	2	2	1	1	1	5	3	2	3	5	4	4	1	1
254	6	1	1	2	1	1	3	1	4	2	3	3	3	2	2	4	2	2	4	4	3	2	2	4	3	2	3	4	2	3	2	3	4	4	4	5	5	5	2	4	3	3	1	3	1	2	2	5	2
255	3	2	4	2	2	2	1	1	5	5	5	4	5	5	5	4	5	5	5	4	5	4	4	5	5	5	5	5	4	5	5	5	5	5	4	5	5	4	4	5	2	1	1	1	1	5	5	5	5
256	1	2	6	2	2	1	1	3	5	3	5	5	4	5	3	5	4	5	5	3	3	3	5	3	5	5	5	3	5	4	3	4	5	3	5	5	5	4	5	5	2	1	1	1	2	5	4	5	5
257	5	2	3	2	4	3	1	1	4	3	3	5	4	3	5	5	5	3	5	4	5	3	3	3	4	4	4	5	5	5	5	4	4	5	5	4	5	5	5	5	1	1	1	1	1	5	5	5	5
258	3	2	3	4	4	2	1	1	3	4	3	3	5	5	3	5	4	4	3	4	3	5	5	4	4	3	5	5	4	5	3	5	5	4	3	1	1	3	1	1	5	5	5	5	5	2	1	1	1
259	1	1	6	2	4	2	1	7	3	2	2	2	3	3	2	2	2	2	2	3	2	2	4	4	2	2	2	2	2	4	2	2	2	4	2	1	5	4	1	4	5	1	3	1	4	1	1	5	1
260	4	1	4	4	2	1	1	1	5	5	5	5	5	5	5	4	5	4	4	5	5	5	4	5	5	5	5	5	5	4	5	5	5	5	5	5	5	5	5	5	1	1	1	2	1	4	5	4	5
261	3	1	4	2	2	3	1	1	5	4	5	5	5	5	3	3	5	5	3	4	5	5	5	4	5	3	3	5	3	5	5	3	5	5	3	5	5	5	5	5	2	1	1	2	1	5	5	5	5
262	2	2	4	2	4	1	1	2	5	5	5	5	5	5	5	3	4	5	5	5	5	5	5	5	5	4	5	4	3	3	3	5	4	4	5	4	5	5	5	4	1	1	1	1	1	5	5	5	5
263	3	2	4	4	3	1	1	1	2	2	3	2	3	4	4	2	4	2	3	2	2	3	4	4	2	4	4	2	2	4	2	4	4	3	4	2	1	4	3	2	5	4	3	1	3	5	5	4	2
264	4	1	5	4	2	1	1	1	5	3	4	5	4	5	5	5	3	3	4	5	4	3	5	5	4	5	5	3	3	5	3	4	5	5	5	4	5	5	5	5	2	1	1	1	2	5	5	5	5
265	2	2	5	3	2	1	1	6	5	5	5	5	5	5	5	3	3	5	4	5	4	5	3	5	3	5	5	5	3	5	5	5	5	5	5	5	5	5	4	5	1	1	1	1	2	5	5	5	5
266	3	1	4	2	4	1	1	3	2	2	1	2	1	1	2	2	2	2	1	2	2	3	3	3	2	2	1	1	2	2	2	3	2	2	2	5	4	4	5	2	3	1	2	1	4	4	3	2	5
267	6	1	2	2	2	1	2	1	5	5	5	5	5	5	5	5	5	5	5	4	5	5	5	5	4	5	5	5	5	5	5	5	5	5	5	4	5	5	5	5	1	1	2	1	1	5	5	5	5
268	4	2	4	2	2	1	1	2	4	2	4	3	4	4	4	4	4	4	4	3	3	2	4	4	3	3	4	4	4	4	4	3	4	3	4	1	1	1	1	1	5	5	5	3	5	1	2	1	1
269	3	2	4	2	4	3	1	1	2	2	2	2	2	2	2	2	3	3	3	3	3	3	3	3	2	4	2	3	2	4	3	2	3	2	3	1	1	1	4	4	1	4	5	5	3	3	3	3	5
270	6	1	1	1	2	1	1	1	5	5	4	5	4	5	4	5	4	5	5	4	5	5	4	4	5	5	4	4	5	5	5	5	4	5	5	5	5	3	2	3	3	1	1	2	3	5	2	3	2
271	2	2	5	2	2	1	2	7	5	4	5	5	5	5	5	5	5	5	5	4	5	5	5	5	5	5	4	5	5	5	5	5	4	5	5	5	5	5	5	5	1	1	2	2	1	5	5	5	5
272	5	1	3	2	4	1	1	1	3	3	3	2	3	3	4	2	2	3	4	2	2	4	4	4	3	4	4	4	2	4	2	3	3	3	2	4	4	2	1	2	3	4	5	5	5	1	1	1	1
273	2	1	4	1	2	1	2	4	2	3	2	2	3	2	2	3	2	2	1	3	2	2	2	1	1	2	3	3	3	3	2	2	3	2	2	1	1	1	4	1	3	5	5	5	4	2	2	2	2
274	3	1	5	2	2	1	1	1	4	3	4	4	2	2	3	2	2	2	3	2	2	3	3	4	2	3	3	2	2	2	3	2	3	2	2	5	5	5	5	3	1	1	1	1	1	5	3	5	5
275	3	2	4	3	2	2	1	2	5	5	5	5	5	5	5	4	5	5	4	4	5	5	5	4	5	5	4	4	5	5	5	5	5	5	5	5	5	5	3	5	3	3	1	1	1	4	5	4	5
276	1	1	6	2	2	1	1	4	3	4	4	2	3	4	4	4	4	2	3	3	4	3	2	4	4	4	2	4	4	2	4	2	3	2	2	5	4	3	5	5	1	1	1	1	1	3	5	5	5
277	3	1	4	1	2	1	2	1	3	3	3	4	4	4	3	4	4	4	3	3	4	4	3	4	4	2	4	4	4	3	3	4	3	3	3	1	1	3	1	1	5	5	2	5	5	3	3	1	1
278	1	2	6	4	4	1	1	2	4	3	4	4	5	4	4	4	4	4	4	5	4	4	3	4	4	3	4	3	4	4	4	4	4	4	4	1	4	5	2	2	3	1	4	1	4	5	1	2	3
279	4	2	5	1	3	1	2	1	4	2	2	2	2	2	3	2	2	4	2	3	2	3	3	4	2	3	2	2	2	2	4	3	2	2	2	3	5	2	5	3	1	1	1	1	1	2	4	4	5
280	3	2	4	2	4	2	1	2	5	5	5	4	5	5	5	5	5	5	5	5	4	5	5	5	5	5	5	5	5	5	5	5	5	5	5	5	5	5	5	4	1	1	1	1	2	5	4	5	5
281	6	2	1	1	2	1	1	1	5	4	4	4	5	5	5	5	5	4	4	5	5	5	4	5	5	4	5	5	4	4	5	5	5	5	5	5	5	4	5	5	1	1	2	1	1	5	4	5	4
282	1	2	6	2	5	1	2	3	5	3	5	5	5	5	5	4	5	5	4	5	5	5	4	4	5	5	5	5	5	3	5	3	4	4	5	5	5	5	5	4	1	1	1	1	2	5	5	5	5
283	1	1	6	2	2	3	1	5	5	4	4	3	5	4	5	4	5	5	5	4	3	3	4	3	3	4	5	5	4	5	5	4	3	3	5	5	5	4	4	5	1	1	1	2	1	5	5	5	5
284	5	2	3	2	2	1	1	1	4	4	4	4	4	5	5	5	5	4	5	5	4	5	5	3	4	5	5	3	5	5	5	4	5	5	5	5	5	4	5	5	2	1	1	2	1	4	5	5	5
285	6	1	1	1	2	1	1	1	2	2	3	2	3	1	2	2	3	2	3	2	3	2	1	2	2	2	2	1	2	2	1	2	3	3	1	2	3	2	3	2	1	1	1	3	1	2	5	5	3
286	6	2	1	3	2	1	1	1	3	4	4	4	3	3	3	4	3	4	4	2	2	2	2	2	4	4	3	2	4	2	2	4	3	4	4	2	5	5	3	2	3	3	1	3	4	2	5	2	5
287	1	1	6	2	2	1	1	3	4	4	3	4	3	5	4	5	3	3	4	5	5	5	5	4	5	5	5	5	4	5	4	4	5	5	4	4	4	5	5	4	1	1	1	2	1	5	5	5	5
288	4	2	5	2	4	1	2	1	5	3	5	5	4	5	5	5	3	4	5	4	5	5	5	3	5	5	4	5	3	5	5	5	3	5	5	5	4	5	5	5	1	1	1	2	1	4	5	5	5
289	2	2	5	3	4	1	1	4	3	4	4	4	5	5	5	5	5	5	3	3	5	5	4	5	5	5	5	5	4	3	3	3	5	5	3	1	2	4	4	5	4	4	1	5	2	3	4	5	3
290	5	1	3	2	2	1	1	3	2	1	1	1	2	2	3	2	2	2	2	2	3	2	1	2	1	2	3	3	2	3	1	2	2	2	2	5	5	4	1	5	5	5	5	4	3	3	1	2	1
291	3	2	4	4	1	3	2	1	4	4	4	4	3	4	4	4	2	4	4	4	3	4	4	2	4	4	2	3	4	4	4	4	2	4	4	1	1	1	1	1	5	5	5	4	5	1	1	1	1
292	2	1	4	1	4	1	2	6	2	2	2	3	1	2	2	2	2	3	1	2	2	2	3	2	1	2	2	2	2	1	2	2	2	1	2	5	4	3	5	5	4	4	2	1	1	4	5	4	5
293	3	1	4	4	5	1	1	1	4	4	3	4	4	4	3	3	4	5	4	5	5	5	4	3	5	5	4	4	3	3	5	4	4	4	5	3	1	1	1	4	5	5	4	2	2	1	1	1	1
294	2	1	5	4	3	1	1	2	4	2	3	2	3	4	3	4	2	2	3	4	2	2	3	4	2	4	3	4	2	2	4	2	3	4	2	1	3	1	1	1	5	4	4	5	3	3	2	1	1
295	3	2	5	3	2	1	1	2	4	2	2	2	2	2	3	2	2	3	4	2	4	4	2	2	2	2	3	4	2	3	4	2	3	2	3	5	5	4	2	5	3	2	1	1	3	5	5	3	2
296	3	2	5	2	3	1	2	1	2	1	3	2	1	1	2	2	1	2	2	2	1	1	2	1	1	3	2	1	1	1	2	3	2	1	2	1	1	2	5	3	2	2	3	2	5	5	1	4	3
297	3	1	4	3	4	1	2	1	4	5	4	5	5	4	5	5	5	5	5	5	4	5	5	5	5	5	5	5	5	5	5	5	5	5	5	5	5	5	3	5	2	2	2	3	1	5	5	5	5
298	4	2	5	2	2	1	2	3	3	2	2	2	2	3	2	2	3	2	4	2	3	2	2	3	4	2	2	2	3	2	2	2	2	2	2	1	2	3	1	2	5	2	5	4	5	1	1	4	1
299	1	1	6	2	2	1	1	3	5	5	5	5	5	5	5	5	4	5	5	5	5	5	4	5	5	5	5	5	4	5	5	4	5	5	5	1	2	1	3	5	3	4	4	4	2	5	5	2	3
300	3	1	5	3	2	3	1	1	5	4	4	5	5	4	5	3	4	4	4	5	4	5	3	3	4	4	4	4	4	4	4	4	4	3	4	2	2	1	1	3	4	5	5	5	5	2	2	1	1
301	3	1	4	2	2	3	3	3	5	5	5	5	4	4	5	5	5	5	5	4	5	4	4	5	5	5	5	5	5	4	5	4	4	4	5	5	5	5	4	5	2	1	1	1	1	5	4	5	4
302	2	1	4	2	4	2	1	6	5	3	5	5	3	4	4	3	5	5	4	5	5	5	5	5	5	5	5	5	3	5	3	4	4	5	4	5	5	5	5	5	1	1	2	1	1	5	4	5	5
303	2	2	5	2	2	1	1	7	4	4	3	4	4	5	4	4	4	4	4	4	3	4	3	5	4	5	5	4	4	4	5	4	4	4	4	5	4	5	5	4	1	1	1	1	1	5	4	5	5
304	4	2	4	2	4	1	2	1	5	5	5	4	4	5	5	4	5	3	3	3	4	3	5	5	5	5	4	4	4	5	5	4	3	5	3	5	4	4	5	5	1	1	1	1	1	5	5	5	5
305	4	2	5	3	4	1	1	1	4	4	4	4	4	5	4	3	5	4	4	4	5	5	4	4	4	4	4	3	4	5	5	5	3	4	4	5	5	5	4	5	1	1	2	1	1	4	5	4	5
306	3	2	5	1	2	1	2	1	5	5	5	5	4	4	5	5	5	5	5	4	5	5	5	4	5	5	5	5	4	5	5	5	4	5	5	4	2	1	4	1	4	5	5	3	1	4	3	1	5
307	2	1	4	2	2	1	3	3	2	1	2	1	1	3	2	2	1	2	1	3	1	2	2	2	2	2	3	2	2	3	1	2	3	1	1	3	2	5	2	4	2	4	2	1	1	5	5	5	4
308	2	2	4	2	2	2	2	4	4	4	3	4	4	4	4	5	4	4	4	4	3	4	4	4	4	5	4	4	4	4	4	5	4	5	4	5	5	4	3	5	1	1	1	2	1	3	5	5	4
309	3	1	4	1	2	2	1	1	3	4	2	4	2	2	2	4	3	2	2	4	2	2	2	4	2	4	4	2	4	2	2	4	2	2	2	2	1	1	1	3	5	5	5	4	5	1	2	1	3
310	1	1	6	2	4	1	2	3	4	5	5	5	5	5	3	5	5	5	4	5	4	4	4	4	5	5	5	5	5	3	3	4	4	5	3	5	5	5	5	5	1	1	1	1	1	4	4	5	5
311	3	1	3	1	2	1	1	1	4	4	2	2	2	3	4	4	4	2	2	4	2	4	3	2	4	4	4	3	4	2	4	4	4	4	4	5	3	5	5	5	1	1	3	1	3	5	5	3	3
312	4	2	3	4	4	2	3	1	2	2	2	2	4	2	2	2	4	2	3	2	2	2	2	2	2	2	4	2	4	2	2	2	2	2	4	4	5	4	5	5	2	1	1	2	3	5	3	5	5
313	5	2	3	3	3	1	1	1	4	4	4	5	4	5	4	4	4	4	5	4	4	5	4	5	4	5	4	3	4	4	4	4	4	4	5	5	4	4	5	5	1	2	1	1	1	5	5	5	5
314	3	1	5	2	3	1	3	1	3	5	4	5	4	5	5	4	5	5	4	4	5	5	4	5	5	5	3	4	4	3	4	5	4	4	5	4	5	5	5	5	1	1	1	1	1	5	5	5	5
315	2	1	4	2	4	1	1	5	5	4	4	4	4	4	5	4	4	4	5	5	5	4	5	4	4	3	3	4	4	4	5	3	4	4	3	5	5	5	5	5	1	1	1	2	1	5	5	5	5
316	4	2	5	1	2	2	1	1	5	5	5	4	5	5	5	4	5	4	5	5	5	5	5	4	5	5	5	5	5	5	5	5	5	5	5	4	3	3	3	3	3	4	1	2	4	5	4	5	3
317	3	1	5	1	3	1	1	1	4	4	4	2	4	2	2	4	4	3	4	3	4	4	4	4	4	4	4	4	2	2	3	4	4	2	4	2	4	3	1	2	1	5	2	1	2	5	2	4	1
318	3	1	4	2	3	2	1	2	5	5	5	5	5	5	5	5	5	5	5	4	4	4	5	4	5	4	4	5	5	5	5	5	5	5	5	1	1	1	1	1	3	5	5	3	5	1	1	1	2
319	4	1	3	4	4	1	2	1	5	4	4	5	4	3	3	4	4	5	5	3	4	5	3	5	4	3	5	4	4	4	4	5	4	4	3	5	5	5	5	5	1	2	1	1	1	5	5	5	5
320	3	2	5	2	4	1	1	1	3	4	4	2	4	2	4	4	3	2	2	2	2	2	2	2	2	4	2	3	2	4	2	2	2	2	4	1	1	1	3	1	5	5	5	4	3	1	1	2	3
321	3	1	4	2	2	1	2	3	5	5	5	4	3	5	5	3	3	5	5	4	4	5	5	5	4	3	5	5	5	4	5	3	5	5	5	5	5	5	5	5	1	1	1	1	1	5	5	5	5
322	3	2	5	1	2	1	1	1	4	2	4	2	2	2	3	4	2	2	3	4	3	3	4	4	4	4	2	2	2	4	2	2	2	4	2	1	1	1	1	3	5	5	5	5	5	1	1	1	1
323	3	2	3	4	4	2	1	1	4	5	5	4	5	5	5	5	5	5	5	5	5	5	4	5	5	4	5	5	5	5	5	5	5	5	5	5	3	1	5	4	2	5	2	2	5	4	1	3	1
324	3	2	4	2	4	1	1	1	5	5	5	4	5	5	5	5	5	4	5	5	5	5	5	5	5	5	4	4	4	4	5	4	5	4	4	5	5	5	5	4	2	1	1	1	1	5	5	5	5
325	4	2	4	2	2	2	1	1	5	5	4	4	4	5	4	5	5	5	5	4	5	4	5	4	3	3	4	5	4	3	5	4	5	3	4	5	5	5	5	5	1	2	1	1	1	5	5	5	5
326	6	1	1	1	2	2	1	3	4	4	4	4	3	4	4	4	4	2	4	4	4	2	3	4	4	4	4	2	4	4	4	2	2	2	4	1	1	3	4	4	3	5	5	2	1	2	1	3	3
327	3	1	4	2	1	3	1	1	5	5	5	5	5	5	5	3	5	5	5	5	5	4	5	3	4	3	5	3	5	5	4	4	4	5	3	5	5	5	5	5	1	1	1	1	1	5	5	5	5
328	4	2	4	3	4	1	1	1	2	2	4	2	3	2	3	4	2	2	4	2	2	4	3	2	4	3	3	4	2	2	2	4	2	2	3	3	5	5	3	5	3	2	1	1	1	3	4	5	4
329	4	2	5	2	2	1	1	1	4	5	3	4	3	3	3	3	4	3	3	3	5	3	3	3	3	4	3	3	4	3	3	3	3	3	5	5	5	5	5	5	1	1	1	1	1	5	5	5	5
330	2	2	6	1	4	2	1	3	4	3	5	5	5	4	5	5	5	5	3	5	5	5	5	3	5	4	5	5	5	5	5	5	5	3	3	5	5	4	5	5	1	1	1	1	1	5	5	5	5
331	2	1	4	2	1	1	1	6	5	5	5	5	4	5	5	5	5	5	5	5	5	5	5	5	5	4	5	5	5	5	5	5	4	5	5	1	2	1	4	1	5	1	5	1	3	3	4	5	2
332	2	1	5	2	3	1	1	6	2	1	1	2	1	2	1	2	3	3	1	1	3	2	2	2	2	2	2	2	2	1	2	1	3	2	3	2	4	5	3	5	1	1	3	4	2	4	4	4	4
333	1	2	6	2	2	1	1	7	2	2	2	3	2	2	2	2	2	4	3	4	2	2	3	2	3	2	3	2	3	4	2	2	2	3	4	1	1	1	1	1	5	5	3	5	4	4	1	1	4
334	3	1	4	2	2	3	1	3	4	4	3	5	3	4	5	4	4	4	3	5	4	3	4	4	4	4	3	4	4	4	4	4	4	4	4	5	5	5	5	4	2	1	2	1	1	4	5	5	5
335	3	2	5	1	2	2	2	1	2	4	2	2	2	2	2	3	2	2	3	2	2	2	3	2	2	2	3	3	2	2	4	2	4	3	2	3	5	2	5	4	1	1	2	1	4	4	2	5	3
336	4	1	4	2	4	1	3	1	4	2	4	4	4	3	4	3	3	4	3	4	4	4	4	4	4	2	4	4	4	4	4	4	4	3	2	1	1	1	1	1	3	2	2	3	5	2	2	1	1
337	2	2	5	3	2	1	2	4	2	3	2	4	2	3	2	2	2	2	3	4	4	4	2	2	2	2	4	2	2	4	2	4	3	4	2	5	4	4	3	2	1	4	3	2	1	4	4	2	5
338	3	1	4	1	2	1	1	1	3	4	3	4	4	4	4	4	4	3	4	2	4	2	2	2	2	4	4	2	2	2	4	4	2	3	2	5	5	5	5	5	2	1	1	2	1	5	5	5	5
339	3	2	3	2	2	1	2	2	2	3	4	2	4	4	4	4	3	4	4	4	3	4	4	3	2	4	4	4	3	2	4	2	2	3	4	3	1	1	1	2	5	5	5	3	5	1	1	1	1
340	4	2	4	3	2	1	1	3	3	3	4	3	4	5	5	5	5	4	4	3	4	4	4	4	5	4	4	5	3	4	4	4	5	5	4	5	5	5	5	5	1	1	1	1	1	4	5	5	5
341	3	2	3	2	2	1	1	1	2	3	4	4	2	3	4	4	4	4	4	4	3	2	4	3	4	4	4	4	4	3	3	4	4	2	2	4	1	4	5	1	1	2	5	5	3	3	1	1	5
342	3	2	4	3	2	1	1	1	2	2	2	2	2	2	2	2	4	3	2	2	2	3	4	4	2	2	2	4	3	3	4	3	2	4	2	2	5	2	2	1	3	3	2	5	2	2	4	2	5
343	2	1	5	1	2	1	1	5	2	2	3	2	2	2	4	4	2	2	2	2	4	2	2	4	4	2	2	2	2	2	4	2	2	2	2	1	5	3	3	3	2	5	4	3	3	1	5	3	5
344	2	1	4	1	2	1	3	3	5	5	5	5	5	4	4	5	5	5	5	5	4	4	5	5	4	5	5	5	5	5	5	4	5	4	4	5	5	5	4	5	1	2	1	1	1	4	4	5	5
345	4	2	4	2	4	1	2	1	4	3	2	4	4	3	4	4	4	4	2	2	4	4	4	3	4	4	2	4	4	3	4	4	4	4	4	4	5	4	3	5	1	1	2	1	2	4	2	2	5
346	1	1	6	4	2	1	1	3	3	2	2	2	3	3	4	2	3	4	4	2	3	4	4	3	2	4	3	3	3	4	2	2	4	2	4	2	4	5	3	5	1	2	4	1	4	5	2	4	2
347	2	1	4	3	4	2	1	3	5	5	5	5	5	5	5	4	5	5	5	5	5	5	5	5	4	5	5	5	5	4	5	5	5	5	5	5	4	5	5	5	1	1	1	1	1	4	4	5	4
348	4	2	4	3	2	3	1	1	5	5	3	3	4	3	5	5	3	5	3	5	4	5	5	5	5	5	3	5	5	5	4	5	5	5	5	1	1	5	3	1	1	5	4	3	1	1	5	2	2
349	2	2	5	2	3	1	1	6	5	5	5	4	5	4	5	5	5	5	5	5	5	5	4	4	5	5	5	4	5	5	4	5	5	5	5	5	2	4	4	4	3	1	4	3	3	5	5	4	4
350	5	1	3	1	4	1	1	1	4	4	4	3	4	5	4	4	4	3	4	4	5	3	5	5	4	4	4	4	4	4	4	3	5	3	4	5	5	5	5	5	2	1	1	1	1	5	4	5	4
351	2	2	5	3	4	1	1	5	5	5	3	5	5	5	4	5	5	5	4	5	5	3	5	5	5	5	5	5	5	4	5	3	5	5	3	1	1	1	2	1	5	5	5	5	5	1	1	1	1
352	2	2	4	1	2	1	1	2	4	2	2	4	2	2	2	2	4	4	2	4	2	3	3	2	4	2	2	3	2	4	3	4	4	2	4	4	4	1	1	2	3	4	4	3	1	5	4	2	5
353	4	1	4	2	5	1	1	1	2	4	2	2	2	2	2	3	2	2	2	3	2	4	4	2	4	4	2	4	3	3	4	3	4	2	3	5	2	5	2	5	2	4	3	3	3	5	5	5	5
354	4	1	5	2	2	2	1	3	2	1	3	2	2	2	2	2	2	2	3	2	1	2	2	3	2	2	2	2	2	2	2	2	1	1	2	1	2	3	2	4	2	1	1	4	5	1	4	2	2
355	3	1	4	1	2	1	1	1	3	3	5	5	4	5	5	3	4	5	3	3	3	5	3	5	3	5	5	5	4	3	4	5	5	4	4	2	3	3	3	2	1	1	1	1	2	5	3	5	4
356	3	1	4	2	2	2	1	2	3	4	5	5	3	5	4	3	4	5	5	5	5	5	5	5	5	5	5	4	4	5	4	4	5	4	3	5	5	5	5	5	1	1	1	1	1	4	5	5	4
357	4	2	4	2	2	1	3	2	5	5	5	5	5	4	3	4	3	5	5	5	3	5	5	4	5	5	3	5	4	5	5	5	4	5	5	5	5	5	5	5	1	1	1	1	1	5	5	4	5
358	3	2	3	1	2	2	1	1	2	3	3	2	2	1	2	1	3	3	1	1	2	2	3	1	3	3	3	2	2	2	2	2	2	2	3	2	4	3	4	1	1	3	5	2	2	2	5	2	3
359	2	2	4	2	1	2	1	6	4	5	4	4	5	4	4	4	4	4	5	4	3	4	4	5	4	5	4	3	4	4	3	4	4	4	4	5	5	5	4	5	1	1	1	2	1	5	5	5	4
360	2	2	5	2	2	1	1	6	1	2	1	2	2	2	2	2	1	3	2	2	1	2	2	2	2	1	1	2	1	2	3	3	1	2	2	1	3	2	1	3	5	1	1	5	3	1	4	2	4
361	4	1	5	2	1	2	2	1	4	4	4	4	3	4	5	4	4	4	4	4	4	4	5	3	3	4	4	5	4	4	4	4	5	5	3	5	5	5	4	4	1	1	1	2	2	5	4	5	5
362	2	1	5	3	3	1	1	4	2	3	3	2	2	2	3	3	1	2	3	3	1	3	1	1	2	3	2	3	2	3	1	2	2	1	2	1	2	1	1	1	5	5	5	5	5	1	1	1	1
363	3	2	4	2	3	3	2	3	4	2	4	3	3	4	4	2	2	4	3	2	2	4	2	4	2	2	2	2	4	4	3	2	2	2	4	5	1	3	4	5	4	5	4	3	3	2	5	4	1
364	1	2	6	1	2	1	1	3	4	4	2	3	2	3	4	2	3	4	2	3	2	3	4	3	4	4	3	3	3	4	2	4	4	3	2	3	5	3	1	2	2	4	3	2	2	4	1	4	4
365	2	1	5	2	2	1	2	6	3	2	4	3	4	4	4	2	2	2	2	2	4	3	4	4	4	4	4	4	4	2	4	3	4	3	4	3	1	5	4	1	2	1	4	5	1	3	2	2	3
366	3	2	4	2	4	1	2	1	3	2	3	2	4	4	4	3	2	2	3	2	2	4	2	3	2	4	3	3	4	3	3	3	4	4	4	5	5	5	4	3	4	2	1	1	1	4	2	2	3
367	1	2	6	3	2	1	1	4	5	5	3	5	5	4	3	4	5	3	5	5	4	4	5	5	3	5	5	3	4	3	5	3	5	3	3	5	5	5	5	5	1	2	1	1	1	5	5	5	5
368	3	1	4	1	3	2	1	3	3	5	5	4	3	5	5	5	3	4	5	5	3	3	5	3	3	3	5	5	4	5	5	5	4	4	3	5	5	5	4	5	2	1	1	1	1	5	5	5	5
369	2	1	5	2	1	1	1	6	5	4	5	3	3	5	5	5	4	5	5	5	3	3	5	3	3	3	4	3	5	4	5	5	5	4	5	1	2	1	1	2	5	4	5	4	3	4	2	2	1
370	2	2	5	3	2	1	1	5	5	4	5	5	4	5	5	5	5	5	5	4	5	5	4	4	5	5	5	5	5	5	5	5	5	5	5	1	2	1	1	1	5	4	5	5	5	1	2	1	1
371	3	2	3	2	2	3	3	1	5	5	5	5	4	5	5	5	5	5	5	5	5	4	5	5	5	5	5	5	5	5	5	5	5	5	5	3	2	4	5	1	5	2	1	4	3	3	2	2	4
372	4	1	5	2	4	1	1	3	5	5	4	4	5	4	5	5	5	5	5	5	5	5	5	5	5	5	5	5	5	5	5	5	5	5	4	5	5	5	5	5	1	2	1	2	1	4	5	5	5
373	2	1	4	2	2	1	2	6	5	5	4	3	4	4	5	3	4	4	3	5	4	4	5	4	4	4	5	5	5	5	4	5	4	5	3	5	5	5	5	5	1	1	1	1	1	5	5	5	5
374	3	2	4	2	4	1	2	1	1	2	2	2	2	3	3	3	2	2	2	1	2	2	3	2	1	2	3	2	2	1	1	2	3	2	1	1	3	1	1	1	4	5	5	5	5	1	1	1	3
375	4	2	5	4	2	2	1	1	5	5	5	5	5	4	4	5	5	5	4	5	5	5	5	5	4	4	4	4	5	4	5	4	4	4	5	5	3	5	5	5	1	2	3	2	2	5	5	3	4
376	3	2	4	3	4	1	1	3	2	2	2	4	3	2	2	3	3	2	2	2	4	2	2	2	2	4	2	3	2	2	3	3	2	3	2	2	1	4	1	3	2	5	3	5	5	2	3	4	1
377	5	1	3	2	2	2	1	2	4	3	2	2	3	3	4	2	4	2	4	2	2	4	2	4	4	4	4	4	2	2	2	3	2	2	2	5	5	4	2	2	4	4	1	4	1	5	5	3	4
378	4	2	4	3	2	1	2	1	1	3	2	2	3	2	2	2	2	3	3	2	1	2	2	2	2	2	3	3	3	2	3	1	2	2	1	5	3	2	2	4	5	1	2	2	4	5	4	2	2
379	2	2	5	2	4	1	2	6	4	4	4	3	2	4	4	3	4	4	4	4	4	4	4	4	2	4	4	4	4	2	3	4	3	4	2	5	5	5	4	5	1	1	1	1	1	4	5	5	5
380	3	2	4	3	5	1	2	1	4	3	5	3	5	5	5	5	3	5	5	5	5	4	5	5	5	5	4	3	5	5	4	5	5	4	3	5	5	4	5	5	1	2	1	1	1	5	5	5	5
381	1	2	6	1	4	1	2	5	5	4	4	3	3	4	4	4	3	4	4	3	4	4	4	4	4	3	3	4	4	4	4	3	5	5	4	5	4	5	5	5	1	1	1	1	1	5	5	5	5
382	4	2	4	1	1	2	1	1	3	4	4	3	5	4	4	3	5	4	3	5	3	4	3	4	3	4	4	4	4	3	4	5	4	5	4	4	5	3	2	5	3	4	3	1	4	2	2	5	3
383	5	1	6	2	4	1	3	2	5	5	5	3	5	3	4	5	3	5	4	5	5	4	5	3	5	5	5	5	4	5	5	5	5	5	5	5	5	5	5	5	1	1	1	2	1	5	4	5	5
384	3	1	4	2	4	1	1	1	4	4	4	3	5	3	4	5	4	4	4	3	5	5	4	3	4	3	4	4	5	4	3	4	3	5	4	5	5	5	5	4	1	1	1	1	1	5	5	5	5
385	1	2	5	1	4	1	1	6	2	1	2	1	3	2	2	1	2	2	2	2	2	3	2	2	2	2	1	2	3	2	1	1	2	2	2	3	2	5	2	1	3	4	5	4	3	5	1	3	4
386	3	1	4	1	2	1	1	1	2	2	2	1	1	2	1	1	1	3	3	1	2	2	2	3	2	1	2	1	2	1	2	2	2	2	2	2	5	5	5	3	1	3	3	3	3	4	3	4	5
387	5	1	3	1	3	1	1	1	5	4	5	5	3	5	5	5	5	5	5	5	5	5	5	5	4	3	4	5	5	5	5	4	5	5	4	5	5	5	5	5	1	1	1	1	1	4	4	5	5
388	4	2	4	2	1	1	1	2	4	2	2	2	2	2	2	3	4	3	3	2	3	3	2	2	2	2	2	2	3	4	2	2	3	2	3	2	3	5	1	1	5	3	2	1	5	3	4	5	1
389	1	2	6	3	2	1	2	1	4	4	5	5	4	4	5	3	4	4	5	5	4	4	5	5	4	5	5	4	5	3	5	5	5	4	4	5	5	4	5	5	1	1	1	1	2	5	5	5	5
390	1	1	6	2	2	1	1	1	3	3	5	5	3	3	5	4	5	4	5	5	4	5	5	3	5	4	3	4	3	3	5	3	5	5	3	1	2	4	1	3	5	1	2	5	2	4	1	1	5
391	3	1	5	3	4	1	1	3	3	3	5	5	3	3	5	5	4	3	5	5	4	4	3	3	5	5	5	4	5	5	4	3	3	3	3	4	2	4	1	2	3	4	4	2	5	3	5	2	2
392	3	2	4	1	4	2	2	3	5	5	4	5	5	5	5	5	4	4	5	5	4	5	5	4	4	5	4	5	4	5	5	5	5	4	5	4	4	5	3	5	4	2	4	1	1	2	5	2	5
393	3	2	4	1	2	3	1	1	5	3	5	5	3	5	5	3	5	5	5	3	4	5	5	5	4	4	5	5	4	5	4	5	4	5	5	5	5	5	5	5	1	2	1	1	2	5	5	5	4
394	1	1	6	1	4	3	1	1	4	2	4	4	2	2	4	3	4	3	4	4	3	4	2	2	4	3	4	2	4	3	4	2	3	2	4	3	5	2	2	2	5	2	3	1	4	1	1	3	1
395	4	1	3	2	2	2	2	7	4	4	3	5	5	5	3	5	4	3	4	5	4	3	5	5	5	5	3	3	5	5	4	5	4	5	5	5	5	5	5	5	1	2	1	1	1	5	5	5	5
396	3	1	4	1	4	1	1	3	4	4	4	3	3	4	4	2	3	4	4	4	4	2	4	3	3	4	4	4	2	4	4	4	3	4	3	5	5	1	2	2	2	3	2	4	5	1	3	5	4
397	4	1	4	2	3	1	2	1	5	5	4	5	5	5	5	5	4	4	5	5	5	5	5	5	5	5	5	5	5	4	5	5	4	5	5	5	5	4	5	5	1	1	1	1	1	5	4	5	5
398	2	1	5	2	4	3	1	1	2	4	2	4	4	4	4	2	4	4	3	3	4	4	4	4	2	4	4	4	4	4	4	4	4	4	4	4	5	4	4	2	2	3	2	3	3	5	2	5	5
399	2	2	5	3	1	3	1	5	5	5	5	5	5	4	5	4	4	5	5	4	5	5	5	5	5	5	5	5	5	5	5	5	5	5	5	5	5	5	5	5	2	1	1	2	2	4	5	5	5
400	4	1	4	2	2	1	1	1	4	5	4	5	5	5	4	4	4	5	4	3	5	3	5	5	5	5	3	5	3	5	4	5	5	5	5	5	5	5	5	5	2	2	1	1	1	4	4	5	5
401	1	2	6	2	4	1	1	2	4	5	4	3	4	4	5	4	4	4	4	5	4	5	3	4	4	4	4	3	3	4	3	5	3	4	5	5	5	4	5	5	1	1	1	1	1	5	5	5	5
402	4	1	4	2	4	1	1	1	3	4	4	4	5	3	3	4	4	5	4	4	5	3	3	4	5	4	3	4	3	3	4	4	3	4	4	5	4	2	4	3	5	3	4	4	4	2	1	4	2
403	3	2	5	1	2	1	1	1	3	4	2	3	4	2	3	2	3	2	3	4	2	3	2	4	4	2	4	3	4	3	2	4	2	3	4	1	2	3	2	3	1	2	4	4	2	5	4	1	1
404	6	2	2	2	2	1	3	2	4	2	3	3	3	2	2	3	2	2	2	2	2	3	3	2	2	2	4	2	2	3	2	4	2	4	4	5	5	4	3	5	4	2	4	1	3	5	4	5	3
405	4	1	4	1	4	1	2	1	4	4	3	5	4	4	4	5	4	4	4	4	4	5	5	5	3	3	5	4	3	5	4	3	3	4	4	3	4	5	5	3	2	1	1	1	2	5	3	5	5
406	3	1	4	3	2	1	3	1	4	4	4	4	5	5	4	4	3	4	4	4	3	5	4	3	3	4	4	4	4	4	4	5	4	4	5	4	5	5	5	5	1	1	1	1	1	5	5	5	5
407	1	1	6	2	1	3	1	2	4	2	2	4	2	4	2	2	2	2	3	3	2	2	2	2	2	4	4	4	2	3	4	2	4	2	3	1	3	2	5	2	4	1	3	1	2	1	5	5	3
408	2	1	4	2	1	1	1	6	4	2	4	2	4	2	4	4	3	2	4	2	3	4	4	4	3	2	2	2	4	3	4	4	4	2	4	1	4	2	5	4	1	3	4	3	2	2	1	3	3
409	2	2	4	4	2	1	1	3	5	5	5	5	5	5	5	5	5	5	5	5	5	5	5	5	5	4	5	4	5	5	5	5	4	5	4	5	5	5	5	5	2	2	1	1	1	5	5	5	5
410	2	2	5	3	4	2	3	3	3	2	2	2	2	2	2	2	3	2	2	4	2	3	2	2	2	3	2	4	3	3	2	2	4	2	3	2	5	2	5	2	1	1	1	4	2	5	3	5	5
411	2	2	4	4	2	1	3	1	5	3	5	5	5	5	4	5	5	3	5	5	5	5	5	5	4	5	5	5	5	4	3	5	5	5	5	5	5	4	5	5	1	1	1	1	1	5	5	5	4
412	3	2	4	1	2	2	1	2	5	4	5	5	5	5	5	5	4	5	4	5	5	5	5	5	4	5	4	4	4	4	4	5	5	5	5	5	4	5	5	5	1	2	1	1	2	5	5	5	5
413	4	2	4	2	4	1	2	1	3	5	5	5	3	4	5	5	4	4	4	4	4	4	4	4	4	4	4	4	5	4	4	5	4	4	4	5	5	5	5	5	1	1	2	1	1	4	5	5	5
414	5	2	3	3	1	2	2	1	2	3	3	2	3	3	2	1	2	2	3	2	2	2	1	2	1	3	2	1	3	1	2	2	3	2	2	4	5	5	5	5	4	3	1	4	2	5	4	5	2
415	2	2	6	2	1	1	2	2	5	5	5	5	4	5	5	5	5	5	5	5	4	4	5	5	5	5	5	5	5	5	5	5	5	5	5	4	1	4	4	2	3	2	1	5	1	3	1	1	1
416	1	2	6	1	2	2	2	1	4	3	4	5	4	3	5	5	5	4	5	4	4	3	5	3	5	3	4	5	4	3	4	4	5	4	4	5	5	4	5	4	2	1	1	2	1	5	5	5	5
417	4	2	4	3	2	1	1	1	2	4	2	4	4	2	2	3	3	2	2	2	2	3	2	2	4	2	2	2	2	2	2	3	4	2	2	1	4	4	1	1	4	5	2	3	4	1	1	3	2
418	2	1	5	2	4	1	1	1	1	3	3	2	3	2	2	2	2	2	1	2	3	3	2	2	2	2	1	2	2	2	2	3	2	2	2	3	1	4	3	1	3	4	3	3	3	1	1	3	3
419	3	1	5	1	4	1	1	3	5	4	5	5	5	5	5	5	5	5	4	5	5	4	5	5	5	5	4	5	5	5	5	5	5	5	4	5	5	5	5	5	1	1	1	1	1	4	5	5	5
420	4	2	3	2	4	2	2	1	2	4	3	2	3	3	3	4	3	4	3	3	3	4	4	2	4	4	3	3	4	3	2	3	3	2	4	2	5	2	2	5	1	1	1	3	4	3	5	3	4
421	2	1	6	4	4	1	1	2	4	2	4	4	4	2	2	4	4	4	3	3	3	4	4	2	2	4	4	2	4	3	2	3	3	2	3	3	1	2	1	1	4	5	2	4	5	4	3	1	1
422	4	1	5	1	4	2	1	3	3	4	4	2	4	4	2	4	4	3	3	2	4	2	4	2	4	2	4	2	4	2	2	2	4	2	2	4	3	4	3	1	2	5	5	4	5	4	5	3	5
423	3	1	3	2	4	3	1	2	5	5	5	5	3	4	4	3	5	4	5	3	4	5	5	4	5	3	5	3	5	3	4	3	4	3	5	5	5	5	5	5	1	1	1	1	1	5	5	5	5
424	4	1	3	3	2	1	3	3	5	5	5	5	3	5	3	5	3	4	3	3	5	3	3	4	5	5	4	4	5	5	5	3	3	5	5	5	5	5	5	5	1	2	1	1	1	5	5	4	5
425	3	2	4	3	2	1	2	6	3	2	4	3	3	3	3	4	3	2	2	4	2	3	3	4	3	3	3	3	2	3	4	4	4	3	2	3	1	1	2	1	4	4	5	5	4	1	2	1	3
426	3	1	5	1	4	1	1	3	1	2	2	3	1	3	2	2	1	2	3	2	3	3	1	3	3	1	2	2	2	2	2	2	1	2	2	3	5	3	4	2	3	1	1	1	1	3	5	3	4
427	3	2	4	3	5	2	1	2	4	4	4	5	4	5	5	5	5	4	5	4	4	5	5	5	5	5	5	5	5	5	5	5	5	5	5	4	5	5	4	5	2	1	1	1	1	5	5	5	5
428	2	1	5	2	2	1	2	3	5	4	5	5	5	5	5	5	5	5	4	5	5	4	5	5	5	5	5	5	4	4	4	5	5	4	5	4	4	5	3	4	1	1	1	1	2	5	5	4	5
429	3	1	3	1	4	2	2	1	3	1	2	1	2	1	2	2	1	2	2	2	1	2	1	3	2	2	2	2	1	3	2	2	2	2	1	2	2	4	1	3	2	1	1	4	3	1	1	3	5
430	3	1	4	1	2	1	1	2	3	2	2	4	4	2	2	2	2	4	2	2	2	2	2	2	2	2	3	2	4	4	4	2	2	4	4	1	1	4	1	1	5	3	3	2	2	2	2	1	2
431	4	2	4	2	4	1	1	3	2	2	4	3	2	2	4	3	2	2	2	3	4	2	4	2	2	2	2	2	2	2	2	4	2	2	4	3	5	4	5	4	1	1	3	1	1	5	5	5	5
432	2	2	4	1	4	1	1	1	4	4	4	3	3	5	5	5	4	3	5	4	4	4	5	4	4	4	4	4	3	4	4	4	5	5	3	5	5	5	5	4	1	1	2	1	1	5	5	5	5
433	5	1	3	4	2	1	1	3	4	4	4	4	4	3	3	4	4	3	4	3	4	3	4	3	5	4	4	3	4	4	4	5	3	4	3	3	5	1	3	1	3	1	3	3	1	3	5	5	3
434	2	1	6	2	2	2	1	7	2	2	2	3	2	2	4	3	2	3	2	2	3	2	3	2	2	2	2	2	3	2	3	4	2	2	2	2	5	1	1	4	3	2	5	5	5	3	5	5	1
435	3	1	3	2	2	2	1	7	2	4	2	2	2	2	2	2	2	4	4	4	2	2	4	4	2	4	2	3	3	2	4	3	2	4	2	5	3	5	5	5	1	1	1	1	3	3	5	5	5
436	4	2	5	1	4	1	1	1	4	5	5	4	5	5	5	5	5	5	4	5	4	5	4	5	5	5	5	5	5	4	4	5	5	4	5	5	5	5	5	5	1	1	1	1	1	5	5	5	5
437	3	2	4	2	5	1	1	1	5	5	4	5	4	3	5	5	5	4	4	3	5	3	4	4	4	3	5	4	4	3	5	5	3	5	5	5	5	5	5	5	1	1	1	2	1	5	4	5	4
438	3	1	4	1	3	1	1	1	5	5	5	5	5	5	4	5	5	5	5	4	5	3	4	4	5	3	5	5	5	5	5	5	5	5	4	5	5	5	4	5	1	1	1	1	1	5	4	5	5
439	4	2	5	3	4	2	1	2	4	5	5	4	3	5	5	4	4	4	4	5	3	5	4	4	5	3	4	4	3	4	3	5	3	4	4	5	4	4	5	5	1	1	1	1	1	5	5	5	5
440	2	1	5	2	3	1	1	2	5	5	4	4	5	5	4	5	5	5	5	5	5	4	5	5	5	5	5	5	5	5	5	5	4	5	5	5	5	5	5	5	2	1	1	1	2	5	5	5	5
441	2	2	4	1	2	1	1	1	5	5	4	5	5	5	5	5	5	5	5	5	5	5	4	5	4	4	5	5	5	5	5	5	5	5	5	1	1	2	1	1	5	5	5	5	5	1	1	1	3
442	1	1	6	2	4	1	2	1	3	3	4	4	2	3	4	4	2	4	4	3	4	4	2	4	2	2	2	2	2	4	2	4	2	2	3	2	1	2	4	1	5	3	5	5	5	4	4	3	4
443	3	2	5	2	2	1	1	1	2	2	3	2	1	1	2	2	3	1	2	2	2	2	3	1	2	1	3	1	2	2	2	1	2	2	2	4	3	5	5	3	1	1	4	4	3	2	4	5	2
444	5	2	1	2	4	2	2	1	3	2	3	2	2	3	3	2	4	4	2	2	3	2	2	2	4	4	4	2	2	2	2	2	2	4	2	1	3	4	3	3	4	3	3	5	2	3	5	4	3
445	3	2	4	2	3	1	1	7	2	2	2	2	3	2	2	3	2	2	2	2	2	3	3	2	3	2	2	4	2	2	3	3	2	2	4	4	2	3	5	2	5	1	1	5	5	5	1	1	3
446	6	1	1	2	2	1	1	7	5	5	4	5	5	5	5	5	5	5	5	5	5	5	5	5	5	4	5	5	5	4	4	4	5	5	4	1	2	1	1	1	5	5	5	5	5	1	2	1	1
447	2	2	5	2	2	1	3	1	5	4	5	5	5	4	4	3	4	5	4	5	5	5	5	3	3	5	4	5	5	5	3	5	3	5	5	5	5	5	5	5	1	1	1	2	1	5	5	5	5
448	2	2	5	1	4	3	2	1	5	4	5	4	4	4	3	5	4	5	5	4	5	4	4	5	4	4	3	4	4	5	3	4	5	4	5	5	5	5	5	5	1	1	1	1	2	5	5	4	5
449	3	1	4	4	2	1	1	1	2	3	4	3	2	4	4	2	2	2	2	2	3	2	4	3	4	2	2	2	2	4	3	2	4	3	2	5	5	5	5	5	1	2	1	2	1	4	5	5	5
450	1	2	6	2	4	2	2	1	3	1	2	2	2	2	2	1	1	3	2	2	2	3	2	2	2	2	3	2	2	1	2	2	2	3	2	5	4	5	5	5	1	2	1	3	1	5	5	5	5
451	3	2	4	3	3	1	1	1	5	5	5	4	4	5	5	5	5	5	4	5	4	5	4	4	5	5	5	5	5	4	5	5	5	5	5	5	2	3	5	2	3	4	2	5	2	3	3	2	3
452	2	1	6	1	2	1	2	1	2	4	4	2	2	2	2	2	2	4	3	2	2	2	2	2	2	3	2	3	4	4	2	2	2	2	2	5	4	5	5	5	1	1	2	2	2	4	3	4	4
453	3	2	5	2	2	2	1	7	3	5	4	5	4	5	4	5	4	5	3	3	4	3	5	4	3	5	4	5	5	3	5	5	5	5	4	5	5	5	5	5	1	1	1	1	1	5	5	5	5
454	1	1	6	1	2	1	2	1	5	4	4	5	5	5	5	3	3	5	3	5	3	3	5	5	5	3	5	4	5	5	5	5	5	4	3	4	5	5	5	5	1	1	1	1	2	5	5	5	5
455	2	2	4	2	4	1	1	1	5	5	5	5	5	5	5	5	5	5	5	5	5	4	5	5	5	5	5	5	5	4	5	5	5	5	5	1	2	4	2	1	2	2	3	3	2	1	5	1	1
456	3	2	5	2	4	2	1	1	4	3	5	3	4	5	5	5	5	3	5	4	3	4	5	3	5	4	5	3	5	5	5	5	5	5	5	5	5	5	5	5	1	2	1	1	1	5	5	5	5
457	3	2	3	3	3	1	1	6	4	4	2	2	4	3	3	2	2	2	2	2	4	4	4	3	2	2	2	4	2	3	4	4	4	3	3	1	3	1	3	4	5	5	2	5	5	1	1	1	1
458	3	1	4	3	5	2	3	2	3	4	4	5	3	4	4	4	4	3	3	4	4	4	5	4	3	5	4	5	4	5	4	4	3	4	3	4	5	5	5	4	1	3	1	3	2	5	3	5	5
459	5	2	3	1	1	1	2	1	4	4	5	3	3	4	4	3	5	4	4	5	5	3	4	3	4	4	4	3	5	4	5	4	4	3	5	5	5	5	5	5	1	1	1	1	1	5	5	5	4
460	6	1	1	2	1	1	3	1	3	5	4	4	4	4	3	5	4	3	5	4	3	3	4	4	3	4	3	5	5	5	4	4	4	4	4	5	5	5	5	4	1	1	1	1	1	4	5	4	5
461	3	2	4	2	2	2	1	7	4	5	5	5	5	5	5	5	5	5	5	4	5	5	5	4	5	5	4	5	4	4	5	5	5	5	4	4	1	3	5	3	1	2	5	5	4	1	1	3	2
462	1	2	6	2	2	1	1	1	5	4	5	5	5	4	5	5	5	5	4	5	5	5	5	5	5	5	4	5	4	4	4	4	5	5	5	4	5	5	5	5	1	1	1	1	2	5	5	5	5
463	5	2	3	2	4	3	1	1	3	3	4	2	2	2	2	2	2	3	2	3	2	3	3	3	2	3	2	2	2	4	3	3	2	2	2	1	4	5	1	3	4	4	1	5	4	5	4	1	3
464	3	2	3	4	4	2	1	1	3	2	1	2	2	2	1	1	2	3	2	1	1	2	1	2	2	2	2	1	2	2	3	1	2	1	3	5	2	4	1	1	5	4	1	1	1	1	2	3	1
465	1	1	6	2	4	2	1	1	5	4	5	3	4	5	4	3	4	4	3	4	5	4	5	4	5	3	5	3	5	3	4	4	3	5	5	4	5	5	5	5	2	1	1	1	1	5	5	5	5
466	4	1	4	4	2	1	1	1	2	2	3	2	2	4	4	2	2	2	2	2	4	2	2	3	2	2	3	2	2	2	4	2	3	4	2	3	2	1	3	1	1	3	1	3	2	4	1	3	5
467	3	1	4	2	2	3	1	1	5	5	5	5	5	4	5	5	5	4	5	5	5	5	4	3	5	3	5	3	4	3	5	5	4	5	4	5	5	5	5	5	1	1	1	1	1	5	5	5	5
468	2	2	4	2	4	1	1	1	5	3	3	4	4	4	5	4	3	5	3	5	3	5	5	5	5	5	4	5	3	5	5	5	4	3	5	4	5	5	5	5	1	1	2	1	1	5	5	5	5
469	3	2	4	4	3	1	1	1	1	3	1	2	2	2	1	2	2	2	3	1	2	1	2	3	2	2	2	2	1	3	2	1	2	2	2	4	2	4	3	5	5	3	3	4	3	5	4	1	2
470	4	1	5	4	2	1	1	1	5	5	3	5	5	5	3	3	5	3	3	5	3	4	4	5	5	4	3	5	5	5	5	3	3	3	5	5	5	5	5	5	1	1	1	1	1	5	4	5	5
471	2	2	5	3	2	1	1	2	4	4	2	4	4	4	3	4	3	4	4	2	4	4	4	2	2	4	4	3	2	3	2	4	2	4	4	1	1	2	5	5	4	4	3	2	3	1	5	3	4
472	3	1	4	2	4	1	1	3	3	4	4	4	5	4	4	4	5	4	4	5	3	3	4	4	4	3	5	3	4	4	4	4	4	4	4	1	1	1	1	3	5	5	5	5	4	1	1	1	1
473	6	1	2	2	2	1	2	1	5	3	3	5	3	4	3	5	3	4	5	5	5	5	5	3	3	5	5	5	3	5	5	5	5	5	5	5	4	5	5	5	1	1	1	1	1	5	5	5	4
474	4	2	4	2	2	1	1	1	2	3	2	2	3	3	2	1	1	1	2	3	3	1	2	2	3	2	1	2	2	2	3	3	1	1	2	5	4	5	5	5	1	2	2	1	1	5	4	3	5
475	3	2	4	2	4	3	1	1	4	5	5	4	3	4	4	4	5	4	4	4	5	4	4	4	3	5	5	4	4	5	4	3	4	5	5	4	5	4	5	4	1	2	1	1	2	5	4	5	5
476	6	1	1	1	2	1	1	7	5	5	5	5	5	5	5	4	5	5	5	5	5	5	5	5	5	4	5	5	5	5	5	5	5	4	4	1	4	2	4	4	4	2	4	4	1	2	2	5	3
477	2	2	5	2	2	1	2	1	5	5	5	5	5	5	3	3	4	4	4	3	5	5	3	5	5	3	4	5	4	5	4	4	3	3	4	5	5	5	5	5	1	1	1	1	1	4	5	4	5
478	5	1	3	2	4	1	1	1	4	4	3	5	4	3	5	5	5	5	3	3	5	5	4	4	5	5	3	4	5	5	5	3	5	3	5	3	4	5	4	5	2	2	3	3	3	4	3	5	5
479	2	1	4	1	2	1	2	1	3	3	4	3	4	4	5	4	5	5	5	5	5	4	4	5	5	4	4	5	4	3	3	3	5	3	4	5	5	5	5	5	1	1	1	1	1	5	4	5	4
480	3	1	5	2	2	1	1	1	2	3	2	2	3	3	1	3	3	2	1	2	2	2	2	3	1	1	2	2	2	1	1	3	2	3	2	1	4	1	5	2	2	5	1	4	5	4	5	1	3
481	3	2	4	3	2	2	1	1	2	2	2	2	2	2	2	2	2	4	2	4	3	3	2	2	3	2	2	2	2	2	2	2	4	2	3	5	2	3	3	3	1	3	2	2	2	2	3	1	3
482	1	1	6	2	2	1	1	6	4	2	2	4	2	4	2	3	2	2	2	2	4	3	4	4	2	2	2	3	4	3	2	3	4	4	2	2	1	2	3	5	2	4	5	1	1	3	3	1	1
483	3	1	4	1	2	1	2	2	4	5	4	4	4	3	4	5	4	4	5	4	4	3	5	4	4	5	5	4	4	3	4	4	3	4	4	5	3	4	1	1	5	4	3	3	5	4	4	1	5
484	1	2	6	4	4	1	1	1	2	2	2	2	4	2	2	4	4	2	3	2	2	2	2	4	3	3	2	2	4	2	2	3	2	4	2	3	2	3	4	3	1	3	3	4	2	5	2	2	1
485	4	2	5	1	3	1	2	1	3	3	2	4	2	4	4	2	3	4	4	2	2	2	2	4	3	3	3	2	4	4	3	4	3	2	4	5	5	5	5	5	1	1	1	2	2	5	5	4	5
486	3	2	4	2	4	2	1	1	2	3	2	1	2	2	1	2	2	1	3	2	1	2	2	2	1	1	2	2	3	2	1	2	1	3	2	3	4	3	1	4	3	4	5	5	4	3	2	1	2
487	6	2	1	1	2	1	1	7	4	3	4	4	3	4	4	4	4	4	4	4	5	4	4	4	3	5	5	4	4	3	4	4	5	5	3	5	3	4	3	3	2	1	2	1	1	5	5	5	4
488	1	2	6	2	5	1	2	1	2	3	3	2	4	2	4	4	3	4	2	2	4	2	4	4	2	4	2	2	2	2	4	4	3	2	2	1	5	3	1	4	1	3	5	4	5	4	5	1	2
489	1	1	6	2	2	3	1	1	4	5	5	5	5	5	5	5	5	5	5	5	5	5	5	5	5	5	4	5	5	5	5	4	5	5	5	1	2	1	1	2	5	5	4	5	3	1	1	2	1
490	5	2	3	2	2	1	1	2	4	4	4	4	4	4	5	3	4	4	4	3	5	5	4	3	4	4	3	3	4	5	3	5	3	4	4	4	2	1	2	2	1	5	3	2	5	5	4	5	4
491	6	1	1	1	2	1	1	1	5	5	5	5	5	5	5	5	5	4	5	5	5	5	5	4	5	5	5	5	4	5	5	4	5	5	5	5	5	5	4	4	1	1	1	2	1	5	5	5	4
492	6	2	1	3	2	1	1	1	5	3	5	5	3	3	5	5	5	5	5	5	5	5	5	5	5	4	5	5	5	4	5	5	5	5	3	5	5	5	5	5	2	1	1	2	1	5	5	5	5
493	1	1	6	2	2	1	1	1	4	3	3	3	2	2	2	2	4	4	2	3	2	4	2	2	2	2	2	4	2	3	2	2	2	2	2	4	5	5	4	5	1	1	1	1	1	5	5	5	5
494	4	2	5	2	4	1	2	1	3	5	3	5	5	4	5	4	3	5	5	5	3	5	5	5	4	5	3	5	5	3	5	5	5	5	5	4	5	2	3	1	3	1	1	2	5	3	3	2	3
495	2	2	5	3	4	1	1	1	3	3	4	4	4	3	4	4	4	3	2	4	4	4	4	4	4	3	3	4	2	2	4	2	2	2	3	5	5	5	5	5	1	2	1	1	1	5	5	4	4
496	5	1	3	2	2	1	1	1	2	2	3	2	2	1	2	2	2	2	2	2	3	2	2	2	2	2	2	2	2	2	1	3	2	2	1	2	2	4	2	1	3	4	4	5	4	1	5	3	5
497	3	2	4	4	1	3	2	1	3	3	3	3	4	5	5	4	3	3	5	3	5	5	4	4	3	3	3	3	4	4	4	3	5	3	5	5	5	5	4	5	2	1	1	2	1	5	5	5	5
498	2	1	4	1	4	1	2	1	4	4	2	4	4	3	2	4	4	4	2	2	4	2	4	3	2	2	3	4	4	4	3	3	4	3	4	5	5	3	5	5	1	3	1	1	1	4	5	4	5
499	3	1	4	4	5	1	1	1	5	4	3	4	4	4	5	5	3	4	3	3	5	5	3	4	5	5	5	4	3	3	3	5	5	5	5	5	5	5	5	5	2	1	1	1	2	5	5	5	5
500	2	1	5	4	3	1	1	2	3	5	5	5	5	3	3	5	5	4	5	5	5	4	5	5	5	5	4	5	4	3	5	5	4	3	4	4	2	1	5	3	4	2	4	3	4	2	3	3	2
[truncated: 66 more columns]

## Sheet: data (2)
	X																											Y
	XA1	XA2	XA3	XA4	XA5	XA6	XA7	XA8	XA9	XA10	XA11	XA12	XA13	XA14	XA15	XA16	XA17	XA18	XA19	XA20	XA21	XA22	XA23	XA24	XA25	XA26	XA27	XB1	XB2	XB3	XB4	XB5	XB6	XB7	XB8	XB9	XB10						XB11	XB12	XB13	XB14	XB15	XB16	XB17
	16、1.1设备可及性—我有一部能上网，正常使用的智能手机	16、我能支付的起每个月的话费和流量	17、1.2网络覆盖—我手机的网络很好，浏览新闻，观看视频都很流畅。	17、我的网络套餐流量、时长能完全满足我的日常使用需求	18、2.1基础操作能力(物理接触与简单交互)—我能独立使用智能手机接打电话	18、我能熟练收发短信或微信语音消息	18、我能调节手机音量、亮度等基础设置	19、2.2沟通交流能力—我能通过手机参加线上群聊讨论（社区活动群）	19、我能使用互联网与他人交流——使用微信与家人聊天、使用抖音转发视频给朋友。	19、我能熟练地拍摄照片等，并发布在朋友圈、抖音平台	20、2.3信息安全与隐私保护能力—能设置手机密码等隐私设置保护个人隐私	20、能识别诈骗电话、诈骗短信并拒绝接听	20、能在网络上保护好自己地财产——使用移动支付核实收款人信息	20、我能通过手机互联网平台搜索信息，了解新闻时事	21、2.4问题解决能力—手机出现卡顿时，我会清理内存和重启恢复	21、我会通过拨打客服电话解决技术和信息问题——如花费充值，流量查询	21、我会对照说明书学习新功能——如扫码支付	22、2.5信息交互能力(信息检索与在线服务)—我能使用微信/支付宝完成扫码支付	22、我能通过手机App预约医院挂号、在线缴费	22、我能使用地图导航软件规划出行路线	22、我能熟练使用生活政务服务，缴纳水电费、社保、查询养老金等公共服务费用	22、我能在电商平台(如淘宝)完成商品搜索、下单和退换货	23、3.1使用频率—我每天使用手机超过一小时(刷抖音、聊天、看新闻)	23、我每周高频使用手机等数字设备	24、3.2使用场景多样性—我用手机完成过以下事情:购物，政务，社交	24、我经常用手机听音乐、看戏曲听广播、看小说	24、我经常用手机学习、学一些技能	32、正性情感(PA)。最近几个月里，你感到：（数值偏左为大值）—满意到极点？	32、情绪很好	32、对你的生活很满意？	32、很走运	32、一般说来，生活处境变得让你感到满意？	33、负性情感(NA)。最近几个月里，你感到：（数值偏右为大值）—烦恼	33、非常孤独或与人疏远	33、忧郁或非常不愉快	33、担心，因为不知道将会发生什么情况	33、感到你的生活处境变得艰苦						34、正性体验(PE)。最近几个月里，你感到：（数值偏左为大值）—我像年轻时一样高兴	34、我所做的事像以前一样使我感兴趣	34、当我回顾我的一生时，我感到相当满意	34、如果你能到你想去住的地方去，你愿意到哪去住吗？	34、我现在像年轻时一样高兴？	34、你对你当年的生活满意吗？	34、我的健康情况和同龄人相比和他们相同甚至还好些
1	5	5	5	5	5	4	4	5	5	5	5	5	5	5	4	5	5	4	5	5	5	4	5	5	5	5	5	3	4	4	3	2	3	4	2	5	3	3	2	4	1	3	3	5	5	5	4	4	3
2	5	4	3	3	4	3	3	3	4	5	5	3	3	4	3	4	3	3	5	5	3	3	3	3	4	5	3	4	3	5	4	4	5	5	5	2	2	1	1	1	4	4	5	5	3	2	5	2	3
3	5	4	5	5	5	5	5	4	5	5	5	5	5	5	5	5	5	5	4	4	5	5	4	5	5	5	5	2	2	5	2	1	5	1	3	2	1	1	5	3	4	5	4	5	1	1	2	4	2
4	5	5	5	5	5	5	4	5	5	5	4	5	5	5	5	5	5	5	5	4	5	5	5	5	5	5	5	2	5	2	2	3	5	3	5	5	5	1	3	1	1	1	2	5	3	5	3	5	2
5	5	5	5	5	5	5	5	5	5	4	4	5	5	5	5	5	5	5	5	5	5	5	5	5	4	4	5	3	5	5	5	4	5	2	5	5	2	1	4	1	1	4	2	5	5	3	5	2	2
6	2	3	2	3	2	2	2	2	2	4	3	2	2	2	2	2	3	2	3	2	4	3	3	3	2	2	3	1	1	1	1	2	1	2	1	2	3	5	4	5	4	3	3	4	1	2	1	1	1
7	2	2	2	3	2	2	2	2	4	4	2	4	3	4	2	2	2	2	2	4	2	2	2	2	3	2	2	4	4	5	4	4	5	5	5	5	4	1	1	1	1	2	5	5	5	5	5	5	5
8	4	4	2	2	2	4	2	2	4	4	4	4	4	2	3	2	3	2	2	4	2	4	4	3	4	2	2	2	2	1	4	4	2	3	4	4	1	4	3	2	2	5	5	4	1	4	2	3	2
9	3	5	5	3	5	5	5	4	3	5	3	5	3	4	5	4	3	5	5	3	3	4	5	5	4	5	4	5	5	4	5	5	5	5	5	5	4	1	1	1	1	2	5	5	5	5	5	5	5
10	4	5	5	5	4	5	5	3	5	3	3	4	4	3	4	5	5	5	5	3	5	4	5	3	3	5	3	5	5	5	4	5	5	5	5	4	5	1	1	1	2	1	5	5	5	5	5	5	5
11	5	4	4	5	3	5	5	4	5	4	5	5	5	3	4	5	4	4	4	5	4	5	4	3	5	4	4	5	5	5	5	4	5	4	5	5	5	1	2	1	1	1	5	5	5	5	5	5	5
12	3	4	4	3	4	4	2	3	4	4	4	4	4	4	3	2	4	4	4	4	2	3	4	4	2	4	4	1	5	4	3	1	4	1	2	5	5	2	5	4	1	1	1	4	4	2	2	4	2
13	3	1	1	3	2	2	2	3	1	2	3	2	3	2	2	2	3	2	1	2	2	2	2	2	2	1	2	2	3	4	5	2	4	4	2	4	5	2	2	4	2	1	3	4	5	5	4	5	3
14	2	2	2	1	2	2	2	2	3	2	3	1	2	1	1	2	2	3	3	2	3	1	2	2	2	3	2	5	5	4	5	5	5	5	5	4	5	1	1	1	2	1	5	5	4	5	5	5	5
15	5	5	5	5	5	5	3	3	5	5	5	3	5	5	5	4	5	5	5	3	5	3	5	5	3	5	5	5	5	5	5	5	5	5	4	5	5	1	1	2	1	1	5	5	5	5	5	5	5
16	5	4	5	5	5	5	5	5	4	5	5	5	4	5	5	5	5	5	5	5	5	5	5	5	4	5	5	2	2	3	1	5	2	1	2	5	2	4	5	4	1	4	3	1	5	3	1	2	5
17	3	4	3	3	2	4	2	4	4	2	2	2	4	3	4	4	3	4	3	4	4	3	4	4	4	4	4	2	2	3	2	4	3	2	3	4	1	3	4	3	2	5	1	5	4	1	3	2	5
18	5	5	3	4	5	3	5	5	5	4	4	5	5	4	4	5	3	5	5	5	4	5	4	5	5	3	5	5	5	4	5	5	5	5	5	5	5	1	1	1	1	1	4	4	5	5	5	5	5
19	4	4	3	3	5	4	5	5	3	5	5	5	4	5	5	5	5	3	3	3	3	3	5	3	4	3	5	1	1	1	1	1	1	3	1	1	2	5	3	5	5	4	3	1	1	3	1	1	1
20	5	5	5	5	5	5	3	5	5	5	5	5	3	4	5	5	4	3	3	5	3	5	5	5	3	5	4	5	4	5	5	5	5	5	5	5	4	1	1	1	1	2	5	5	5	5	4	5	5
21	3	3	2	2	2	1	1	3	3	2	3	3	2	1	2	2	2	2	1	2	2	1	1	2	1	2	3	1	5	5	3	3	2	2	5	3	5	4	4	1	3	1	4	3	1	3	3	5	1
22	3	5	5	3	3	3	5	5	5	5	5	5	5	5	4	5	5	5	5	5	4	5	5	4	3	3	5	1	4	1	1	1	4	1	1	1	2	2	5	5	5	4	4	1	1	1	2	3	4
23	5	4	5	5	4	4	3	4	5	3	5	4	5	5	3	3	4	4	5	4	4	4	3	4	5	4	3	5	5	5	5	5	5	5	5	5	5	1	1	1	1	1	5	5	5	5	5	5	4
24	5	4	4	3	4	5	5	3	3	3	5	4	5	3	5	3	5	3	5	4	3	5	4	5	4	5	4	5	5	5	5	5	5	5	4	5	5	1	1	2	1	1	5	4	5	5	5	5	5
25	5	4	4	3	4	4	3	5	4	4	4	5	4	4	4	4	4	4	4	4	4	4	4	5	4	5	5	5	5	5	4	5	4	5	5	5	5	2	1	1	1	1	5	5	5	5	5	5	5
26	5	5	5	5	5	5	5	5	5	5	5	3	5	5	3	4	4	4	3	5	5	5	5	3	3	5	5	4	4	5	5	5	5	5	5	5	5	1	1	1	1	1	5	5	5	5	5	5	5
27	2	2	4	4	2	2	4	3	2	4	4	2	2	2	2	2	2	3	4	3	3	2	4	4	2	2	2	1	1	1	1	1	1	1	1	1	1	5	5	5	5	5	1	1	1	1	1	1	1
28	4	5	5	5	4	4	3	4	4	5	5	4	5	5	5	5	4	3	3	3	5	4	4	4	3	3	4	5	5	5	4	5	5	5	5	5	5	1	1	1	1	1	4	5	5	5	5	5	5
29	4	4	4	4	4	3	4	4	5	4	4	4	3	4	4	4	4	4	4	4	4	4	5	4	4	5	4	5	5	5	5	5	5	5	4	4	5	1	1	2	2	1	5	5	4	4	5	5	5
30	5	5	3	3	4	4	5	5	5	5	5	3	5	4	5	5	3	5	5	5	5	5	3	5	5	5	5	5	5	5	5	5	5	5	5	5	5	1	1	1	1	1	5	5	5	5	4	5	5
31	4	4	5	3	3	5	4	5	5	4	5	3	4	5	4	4	4	3	4	4	4	4	5	4	5	5	3	5	5	5	5	5	5	5	5	5	5	1	1	1	1	1	5	4	5	5	4	5	5
32	3	4	3	4	4	4	4	4	3	5	4	4	4	5	4	4	5	3	3	4	4	3	4	4	4	4	4	5	5	5	4	5	5	4	5	5	5	1	2	1	1	1	5	5	4	5	4	5	5
33	5	5	5	5	5	5	5	5	5	5	5	5	5	5	5	5	5	5	5	4	5	4	4	5	5	4	5	4	4	5	4	4	5	4	5	3	3	1	2	1	3	3	5	5	5	3	5	5	5
34	2	2	2	2	2	2	2	2	2	4	3	3	3	4	2	3	4	3	4	2	2	2	3	4	4	2	2	3	2	2	2	4	1	2	1	1	5	5	4	5	5	1	2	1	5	4	5	2	2
35	5	3	5	5	3	3	5	5	5	5	5	5	4	5	5	4	4	4	5	5	5	5	5	5	5	5	5	1	2	2	2	2	1	4	3	4	3	5	2	3	2	3	1	1	2	2	1	5	5
36	4	2	3	4	2	3	2	4	4	3	4	2	2	2	4	4	4	4	4	4	3	4	2	4	3	4	4	5	5	3	4	3	5	3	3	5	5	1	3	3	1	1	5	2	5	5	5	2	5
37	4	4	4	5	4	5	5	5	5	5	5	5	5	5	5	5	4	4	5	5	5	5	5	5	5	5	5	5	5	4	4	5	4	5	5	5	5	2	1	1	1	1	5	5	5	5	5	4	5
38	3	4	4	4	4	4	4	4	4	3	3	4	2	4	4	2	3	4	2	3	4	3	4	4	4	3	2	1	1	1	1	1	1	1	1	2	1	5	5	5	4	5	1	1	1	1	1	1	1
39	1	2	2	1	2	3	2	1	1	2	2	2	2	1	2	3	2	2	1	2	2	1	3	3	2	2	1	5	5	3	2	1	1	5	3	4	5	5	1	3	2	1	1	2	5	2	4	1	1
40	5	5	5	5	5	5	5	4	4	3	5	4	5	5	3	3	5	3	3	3	4	5	3	5	5	4	5	1	1	2	1	2	1	1	1	1	3	5	5	5	5	3	1	1	1	1	2	1	2
41	3	3	5	3	3	3	4	5	5	3	3	5	5	3	4	5	4	4	5	4	3	4	3	3	5	5	3	4	5	4	3	5	5	5	5	5	4	1	1	1	1	2	4	3	5	5	4	3	5
42	4	4	3	2	2	3	4	4	3	4	2	2	4	4	3	3	3	3	3	2	2	2	2	2	2	2	2	1	3	1	1	3	4	2	5	5	3	2	4	1	1	3	3	4	2	3	2	2	5
43	5	3	3	5	5	4	5	3	5	3	5	5	4	4	5	5	3	5	5	4	5	5	4	4	3	5	3	5	5	5	5	5	5	5	5	5	4	1	1	1	1	2	5	5	5	4	4	5	5
44	2	3	3	2	2	1	2	2	2	2	2	2	1	1	2	3	2	1	1	2	2	2	2	3	2	2	2	1	5	3	4	1	3	2	2	2	4	3	4	4	4	2	3	1	2	5	2	4	2
45	5	5	5	4	4	5	5	5	5	5	5	5	5	4	5	5	5	5	5	4	5	4	5	5	5	5	5	4	5	5	5	5	5	5	4	5	4	1	1	2	1	2	5	5	4	5	5	5	5
46	3	2	1	2	2	2	2	2	2	1	3	3	3	2	2	1	2	3	1	2	2	2	2	1	2	2	2	4	2	5	2	4	5	3	5	5	3	1	3	1	1	3	4	3	4	3	4	2	3
47	5	5	3	4	3	3	3	5	3	3	5	5	5	5	5	4	4	5	5	5	5	5	5	5	5	4	5	5	5	5	5	5	5	5	5	5	5	1	1	1	1	1	5	5	5	5	4	5	5
48	4	3	3	2	2	2	2	2	2	3	2	2	2	3	2	2	4	4	2	4	2	3	4	3	2	4	2	3	4	3	3	5	5	5	5	4	5	1	1	1	2	1	5	5	5	5	5	3	5
49	5	5	5	5	5	5	5	5	4	5	5	5	4	5	4	5	5	5	5	5	4	4	5	5	5	4	4	1	4	1	5	5	4	5	5	4	2	2	1	1	2	4	2	2	2	3	5	1	2
50	5	5	4	5	3	3	3	4	5	4	5	5	5	5	4	5	5	5	5	5	5	4	4	5	4	5	5	5	5	5	5	5	5	5	5	5	5	1	1	1	1	1	5	5	4	5	5	5	5
51	4	5	4	4	3	3	5	3	5	4	5	4	5	5	5	5	3	5	3	4	5	5	3	5	5	5	5	4	5	5	4	4	5	5	5	4	5	1	1	1	2	1	5	5	5	5	5	5	5
52	4	4	4	5	5	3	3	4	5	5	4	3	3	3	4	4	4	5	4	3	5	5	3	4	4	4	5	5	5	5	5	5	5	5	4	5	5	1	1	2	1	1	5	5	5	5	5	5	4
53	5	4	5	5	5	5	5	3	5	5	3	5	5	5	4	4	4	3	5	3	5	5	5	5	4	5	3	5	4	5	5	4	5	5	5	5	5	1	1	1	1	1	5	4	5	4	5	5	5
54	5	4	5	5	5	5	4	4	4	5	4	5	4	5	5	5	5	5	5	5	5	5	5	5	5	5	5	4	3	1	2	5	3	4	2	1	4	3	2	4	5	2	1	1	2	5	1	5	2
55	5	5	4	5	5	5	5	5	5	5	5	5	5	5	4	5	5	5	5	5	5	5	5	5	5	5	4	5	3	5	5	5	5	4	5	3	5	1	2	1	3	1	5	4	4	5	5	5	5
56	5	3	4	5	3	3	4	4	4	4	4	4	4	3	4	4	4	3	4	4	5	4	4	5	5	3	4	4	5	4	5	5	5	5	4	5	5	1	1	2	1	1	5	5	5	5	5	5	5
57	3	3	3	5	5	3	5	5	5	5	5	5	5	5	5	3	5	3	5	5	3	4	4	3	4	5	4	5	5	5	5	4	5	5	5	4	5	1	1	1	2	1	5	5	5	5	5	5	5
58	2	4	2	4	4	4	4	3	4	4	3	2	3	2	4	2	4	3	2	3	3	2	4	3	2	4	2	5	5	5	5	5	5	3	4	5	4	1	3	2	1	2	5	5	3	3	5	4	5
59	4	4	5	5	5	3	3	3	3	3	5	4	5	3	5	5	3	5	5	5	4	5	5	4	5	4	5	5	5	5	5	4	5	4	5	5	5	1	2	1	1	1	5	5	5	5	4	5	5
60	3	4	5	4	5	5	3	4	5	5	3	5	5	5	4	5	3	5	5	5	4	5	3	5	5	5	5	4	5	5	5	5	5	5	5	5	4	1	1	1	1	2	5	5	5	5	5	5	5
61	4	4	5	4	3	5	5	5	5	4	4	3	5	5	4	3	5	4	5	4	4	4	3	5	3	4	5	5	5	5	5	5	5	4	5	5	5	1	2	1	1	1	4	5	5	4	5	5	5
62	5	4	3	5	3	5	5	4	5	5	5	5	5	5	5	4	3	5	3	4	5	5	5	5	5	5	3	5	5	5	5	5	5	5	5	5	5	1	1	1	1	1	5	5	5	5	5	4	4
63	4	3	5	4	4	3	5	4	4	4	3	4	4	4	3	4	3	4	4	4	4	4	5	4	4	4	4	5	5	5	5	5	5	5	5	5	5	1	1	1	1	1	5	5	5	4	5	5	4
64	5	3	5	5	4	4	4	3	5	5	4	4	4	5	3	5	4	5	4	5	3	5	5	3	4	5	3	5	5	5	5	5	5	5	5	5	5	1	1	1	1	1	5	5	5	5	5	5	5
65	2	4	4	4	4	4	4	4	2	3	4	4	4	2	2	3	2	2	2	4	4	4	3	2	3	4	4	2	3	5	2	3	2	2	3	3	5	4	4	3	3	1	5	5	5	5	4	4	5
66	3	3	5	4	4	4	4	4	4	4	4	5	4	4	3	3	3	4	3	5	4	5	5	4	4	4	5	5	5	5	5	5	5	5	5	5	4	1	1	1	1	2	5	4	4	5	3	4	4
67	4	4	4	3	4	2	4	3	4	4	3	3	4	4	4	4	4	4	4	2	2	4	4	4	2	4	2	3	1	1	1	2	2	1	1	4	1	4	5	5	2	5	3	3	1	1	3	2	4
68	5	4	5	4	4	5	5	5	5	5	5	4	5	3	5	5	5	5	5	5	5	5	5	4	3	3	3	1	2	2	1	4	4	2	4	5	3	2	4	2	1	3	5	5	3	2	1	3	4
69	3	4	3	3	3	2	2	4	2	2	3	2	4	3	2	2	2	2	2	3	2	2	2	2	2	3	4	3	5	2	5	5	3	1	3	1	4	3	5	3	5	2	4	4	2	1	1	1	4
70	4	5	5	5	5	4	4	5	5	5	5	5	5	5	5	5	4	5	5	4	5	5	5	5	5	5	5	3	1	3	1	1	1	1	2	3	1	5	5	4	3	5	2	2	1	1	2	1	3
71	5	5	5	4	5	5	5	3	5	4	5	3	3	5	5	3	4	5	5	4	4	5	3	5	5	5	3	5	5	5	4	5	4	5	5	5	5	2	1	1	1	1	5	5	5	5	5	5	4
72	5	3	4	5	5	3	5	4	5	4	4	3	4	4	4	5	3	5	4	5	5	4	4	5	4	4	5	5	4	5	5	5	4	5	4	5	5	2	1	2	1	1	5	4	5	5	5	5	5
73	5	5	5	3	3	3	3	5	3	5	4	5	5	5	5	4	5	5	3	5	5	4	5	5	5	4	3	5	5	5	5	5	5	5	4	5	5	1	1	2	1	1	5	5	5	5	5	5	5
74	2	2	2	2	2	4	2	4	4	2	2	2	2	4	2	2	2	3	2	3	4	2	4	2	2	4	2	3	1	1	3	1	1	1	4	4	1	5	5	2	2	5	1	1	2	1	1	3	1
75	5	5	5	5	5	5	5	5	4	5	5	5	5	5	5	4	5	5	5	5	5	5	5	5	4	5	5	5	5	3	2	2	2	1	1	2	2	4	5	5	4	4	3	3	2	5	4	4	3
76	2	4	4	4	4	4	2	4	4	2	4	4	2	4	4	4	3	4	2	4	2	2	2	4	2	3	2	3	2	5	4	1	4	1	3	2	2	2	5	3	4	4	4	1	3	1	2	4	5
77	2	4	3	4	2	2	3	3	2	2	4	2	4	2	2	2	3	2	2	3	4	2	4	2	2	2	2	4	4	5	4	5	5	5	5	5	4	1	1	1	1	2	3	4	5	5	5	5	4
78	3	4	4	3	4	4	4	4	3	4	3	5	5	3	3	5	4	3	5	4	5	3	4	5	4	5	5	5	5	4	5	5	5	5	5	5	5	1	1	1	1	1	5	4	5	5	4	5	5
79	5	5	5	5	5	5	3	5	4	5	5	4	3	3	5	5	5	3	5	5	4	4	5	5	4	5	3	5	5	5	5	5	5	5	5	5	5	1	1	1	1	1	5	5	4	5	5	5	4
80	5	5	5	5	5	5	3	5	5	5	5	5	5	5	5	5	5	3	4	3	4	4	5	3	4	3	5	5	5	5	5	5	5	5	4	5	5	1	1	2	1	1	5	5	5	5	4	5	5
81	5	5	5	5	4	5	5	5	5	4	5	5	3	5	5	4	4	5	5	5	3	5	4	3	5	5	5	5	4	5	5	5	5	5	5	4	5	1	1	1	2	1	5	5	5	5	4	5	5
82	3	4	3	5	5	3	3	5	5	3	5	4	5	4	5	5	4	5	5	5	5	4	3	5	4	5	4	4	3	5	3	5	5	2	2	4	2	1	4	4	2	4	5	4	5	2	5	2	5
83	4	3	4	2	2	2	2	4	2	2	4	3	2	4	3	4	4	2	4	4	2	2	2	4	4	2	2	4	2	2	3	2	4	4	4	2	5	2	2	2	4	1	2	3	3	4	1	3	2
84	3	3	3	4	5	4	4	3	4	5	5	4	4	3	4	3	4	4	3	4	4	4	4	4	4	3	5	1	1	1	1	2	2	1	1	4	2	4	5	5	2	4	2	1	1	1	4	4	4
85	4	2	4	3	3	2	3	3	4	4	3	3	4	2	2	4	4	2	3	4	4	2	4	4	4	4	4	2	2	2	4	3	5	5	5	4	1	1	1	1	2	5	5	1	1	5	4	4	4
86	5	4	4	4	3	5	3	4	3	4	5	5	4	5	4	4	4	3	5	4	5	3	4	4	4	4	3	2	2	1	2	1	2	5	4	4	3	4	1	2	2	3	1	2	1	2	3	5	1
87	2	3	4	2	4	2	2	4	4	4	2	2	2	2	3	2	2	2	2	3	2	2	4	2	2	2	2	2	5	5	4	5	2	2	5	5	5	4	4	1	1	1	3	4	5	3	4	2	3
88	4	5	4	4	3	4	5	3	4	4	5	4	3	3	4	4	5	5	5	5	3	4	3	4	4	4	5	1	2	4	2	5	1	5	2	1	5	5	1	4	5	1	2	5	2	1	1	3	3
89	5	4	5	3	3	5	5	4	3	5	5	5	5	3	3	4	5	5	5	4	5	5	5	5	3	5	5	5	5	5	5	4	5	5	5	5	5	1	1	1	1	1	5	5	5	5	5	5	5
90	1	2	1	2	2	2	1	2	1	2	2	2	2	2	2	2	2	2	3	1	1	2	2	1	2	2	3	5	2	5	4	5	5	2	5	4	5	1	4	1	2	1	4	3	3	5	3	5	3
91	4	4	4	3	3	5	5	5	3	3	3	5	5	4	4	5	4	5	4	4	5	3	3	4	3	5	4	4	5	5	4	5	5	5	5	5	5	1	1	1	1	1	5	4	5	5	5	4	5
92	3	2	4	4	4	3	4	4	2	4	3	4	2	4	4	4	3	4	4	2	4	4	4	4	3	4	2	1	2	1	1	1	1	1	1	1	2	5	5	5	5	4	1	2	2	1	2	1	1
93	3	2	3	2	3	3	3	2	2	4	2	2	4	4	2	3	4	4	2	2	2	2	2	2	2	4	2	5	3	3	5	3	5	5	5	5	5	1	1	1	1	1	5	2	2	4	5	4	3
94	4	2	3	2	2	4	2	4	2	3	2	4	3	2	4	2	2	2	3	2	2	3	4	4	2	2	2	5	3	5	5	5	4	4	5	5	5	2	2	1	1	1	3	5	5	3	3	5	4
95	4	3	3	4	3	4	2	4	4	2	2	4	3	3	4	4	4	4	4	4	2	4	3	2	4	2	2	4	5	4	5	5	3	4	5	5	5	3	2	1	1	1	5	5	5	5	5	5	4
96	4	2	4	4	2	4	4	3	2	2	3	2	3	2	2	4	3	4	3	3	3	4	4	2	3	4	2	2	4	3	3	2	3	5	2	3	3	3	1	4	3	3	2	1	2	1	3	5	5
97	5	3	4	5	5	5	4	5	4	5	3	4	5	5	3	5	3	4	5	5	4	4	3	5	4	5	3	5	5	5	5	5	5	5	5	5	4	1	1	1	1	2	4	5	4	5	5	5	5
98	4	5	3	5	4	3	5	5	5	5	3	5	4	5	5	5	5	5	4	5	5	5	4	5	5	3	5	4	5	5	5	5	5	5	5	5	4	1	1	1	1	2	5	5	5	5	5	5	5
99	5	5	4	5	3	5	5	3	5	3	5	5	5	4	5	5	5	5	3	3	5	3	3	4	5	4	3	5	5	5	4	5	5	5	5	5	5	1	1	1	1	1	5	5	5	5	5	5	5
100	4	4	3	2	2	4	2	3	2	4	2	4	2	2	2	2	2	2	2	2	2	2	4	2	2	3	4	5	5	4	5	4	4	4	3	3	4	2	2	3	3	2	5	5	4	5	5	5	5
101	5	5	5	4	4	5	5	5	5	5	5	4	5	5	5	5	4	4	5	5	5	5	5	5	4	5	5	5	5	4	5	5	5	5	5	5	5	1	1	1	1	1	5	5	5	5	5	5	5
102	4	4	4	4	4	4	5	4	4	3	4	5	3	4	4	4	3	4	4	4	3	4	5	5	4	4	4	5	4	3	4	2	5	4	3	5	2	1	2	3	1	4	3	5	3	4	5	4	3
103	5	4	5	5	3	5	4	5	5	4	4	5	4	5	4	4	4	5	3	4	4	3	3	4	5	4	4	5	5	5	5	4	5	5	4	5	5	1	1	2	1	1	5	5	4	5	5	5	5
104	3	3	4	5	5	5	5	4	5	4	4	4	5	5	4	5	5	5	3	4	5	5	3	3	5	5	5	5	4	5	5	5	5	5	5	5	5	1	1	1	1	1	5	5	5	5	5	5	5
105	2	2	2	1	1	2	3	2	2	2	2	1	2	2	3	3	3	3	3	2	3	2	3	3	2	3	1	4	2	4	4	5	1	3	1	2	4	5	3	5	4	2	3	3	3	1	3	2	3
106	4	4	2	4	4	4	3	4	4	4	2	4	2	2	3	4	2	4	2	3	4	4	2	4	4	2	4	5	3	4	5	2	3	2	2	2	4	3	4	4	4	2	4	5	5	4	5	5	3
107	5	5	5	5	4	5	5	5	5	5	5	5	4	5	5	5	5	5	5	5	5	5	5	5	5	5	5	1	3	4	1	5	2	2	3	3	4	4	4	3	3	2	4	3	1	2	3	3	1
108	4	3	2	4	4	4	4	4	4	4	4	2	4	4	3	4	2	2	4	2	3	3	2	3	4	4	4	5	4	5	5	5	5	2	4	5	5	1	4	2	1	1	3	2	3	3	5	5	2
109	3	4	3	2	3	4	3	4	2	4	2	2	2	3	4	4	2	3	2	2	2	2	2	3	2	2	2	3	5	3	4	3	5	1	1	2	3	1	5	5	4	3	2	3	5	3	5	1	3
110	5	5	5	4	5	5	5	5	5	3	4	3	3	5	5	4	3	4	5	5	5	5	3	5	5	5	5	4	5	5	5	5	5	5	5	5	5	1	1	1	1	1	5	5	5	5	5	5	5
111	4	2	2	2	2	3	4	3	2	2	2	2	4	4	3	3	2	2	2	3	3	2	2	4	2	4	3	5	3	5	5	5	4	2	5	5	4	2	4	1	1	2	2	5	2	3	2	5	5
112	2	4	4	3	4	2	3	2	3	4	2	2	4	4	2	4	4	2	2	4	2	3	2	3	4	4	2	5	2	4	1	2	3	2	2	5	5	3	4	4	1	1	2	2	2	3	3	3	2
113	4	4	4	5	5	4	3	4	4	5	4	4	4	4	4	4	3	3	4	3	4	4	4	4	3	3	4	5	5	5	5	5	5	5	5	5	5	1	1	1	1	1	5	5	5	5	5	5	5
114	2	2	2	3	2	3	3	2	3	1	1	1	2	3	2	1	2	2	2	3	1	2	2	2	2	1	2	4	4	4	5	5	3	5	5	5	4	3	1	1	1	2	5	5	5	4	5	5	5
115	2	4	2	4	4	3	2	2	2	4	3	3	3	4	3	2	4	2	4	4	3	3	4	3	2	2	2	4	2	3	1	2	1	1	5	4	4	5	5	1	2	2	1	5	4	1	3	4	5
116	3	2	1	1	2	3	2	2	2	2	3	2	1	1	2	2	1	2	2	2	2	1	2	1	3	2	1	1	1	3	1	4	1	4	3	1	4	5	2	3	5	2	1	1	1	1	4	2	1
117	4	3	5	5	5	3	5	5	4	4	5	5	5	5	3	5	3	4	3	5	5	5	4	5	5	5	3	5	5	4	5	5	5	5	5	5	5	1	1	1	1	1	5	5	5	5	5	5	4
118	3	2	3	2	1	3	2	3	1	2	2	3	2	3	2	2	2	1	3	2	2	3	1	1	1	2	2	3	1	4	4	4	4	1	2	5	1	2	5	4	1	5	1	2	4	3	4	3	5
119	3	5	4	5	5	5	5	5	5	5	5	5	5	5	5	5	3	3	4	5	5	4	5	5	5	5	5	5	5	5	5	5	5	5	5	5	5	1	1	1	1	1	5	5	5	5	5	5	4
120	4	3	2	2	2	2	4	2	2	4	4	4	2	3	4	4	2	2	2	3	2	4	4	2	3	2	4	3	5	5	5	4	5	5	5	5	5	1	1	1	1	1	4	5	4	3	3	5	4
121	4	5	3	5	4	3	5	5	5	5	5	4	4	5	5	5	5	5	5	5	4	3	4	3	4	4	3	5	4	5	5	5	5	5	5	5	5	1	1	1	1	1	5	5	4	5	5	4	5
122	5	5	5	5	5	5	5	3	3	5	5	3	4	3	5	5	5	5	3	3	5	5	4	5	5	3	5	5	5	5	5	5	5	5	5	5	5	1	1	1	1	1	5	5	5	5	5	5	5
123	4	4	5	4	3	4	3	5	4	5	4	3	5	5	5	4	4	4	4	3	4	5	5	4	4	3	4	5	5	5	5	5	5	5	5	5	5	1	1	1	1	1	5	5	5	5	5	5	5
124	2	2	2	3	3	2	3	2	2	2	2	2	2	2	2	2	2	2	2	3	2	2	2	3	3	4	2	2	5	4	1	1	5	3	3	2	2	1	3	3	4	4	4	5	1	3	4	2	3
125	5	5	5	5	5	5	4	5	5	5	5	4	5	4	5	5	5	4	5	5	4	5	4	5	4	5	4	1	1	1	1	1	1	1	1	1	1	5	5	5	5	5	1	1	2	1	2	1	1
126	4	4	4	4	4	4	4	5	4	4	5	4	4	4	4	4	4	4	4	3	4	5	4	5	5	4	3	5	5	5	5	5	5	4	5	5	5	1	2	1	1	1	5	5	5	5	5	5	5
127	5	5	5	5	5	5	5	4	5	4	4	5	5	5	5	4	5	5	5	5	5	5	5	5	4	5	5	5	4	5	5	5	5	5	5	5	5	1	1	1	1	1	5	5	5	5	5	5	5
128	5	5	5	4	3	3	3	5	4	4	5	4	4	5	4	4	3	4	4	5	3	5	3	4	5	3	5	5	4	5	5	5	5	5	5	5	5	1	1	1	1	1	5	5	5	4	5	5	5
129	2	1	3	2	2	3	2	1	1	3	2	2	2	2	2	2	2	2	3	2	2	3	2	1	1	1	2	1	1	1	1	2	1	4	1	1	1	5	2	5	5	5	4	2	1	2	2	1	4
130	4	2	3	2	2	4	4	2	3	4	4	2	3	4	2	4	4	3	4	4	4	4	4	4	4	4	4	5	1	3	4	1	2	2	5	2	3	4	4	1	4	3	4	2	1	5	4	3	1
131	4	3	3	5	4	4	4	4	3	3	5	3	3	4	4	4	5	4	3	4	4	4	4	5	4	4	4	1	2	3	4	3	5	1	2	4	2	1	5	4	2	4	1	4	5	3	5	3	4
132	2	2	4	2	3	2	2	2	2	2	2	2	2	2	3	2	2	3	3	2	2	3	2	4	3	4	2	1	1	1	2	1	2	2	1	1	1	4	4	5	5	5	1	1	3	1	1	1	1
133	5	4	4	4	4	5	4	4	4	4	4	4	5	4	4	4	4	4	4	4	5	5	3	3	4	4	4	4	4	4	3	2	2	5	4	5	3	4	1	2	1	3	4	3	5	5	5	2	4
134	5	5	4	5	5	5	5	5	4	5	5	4	5	5	4	5	5	5	4	5	4	5	5	5	4	4	4	5	5	5	5	5	4	4	5	5	5	2	2	1	1	1	5	5	5	4	5	5	5
135	5	4	4	5	4	4	4	5	4	5	5	5	5	5	5	5	5	4	5	5	4	5	5	5	5	5	3	5	5	5	5	5	5	5	4	4	5	1	1	2	2	1	5	5	5	5	4	5	5
136	2	2	2	4	2	3	4	4	4	3	2	4	3	4	2	2	2	3	3	2	2	3	4	3	3	2	4	4	4	5	5	2	2	2	3	4	4	4	4	3	2	2	5	4	5	4	2	5	5
137	5	5	4	5	5	5	5	5	5	4	3	3	5	5	5	5	5	5	5	5	5	5	3	4	5	4	4	5	5	4	5	5	5	5	5	5	5	1	1	1	1	1	5	4	5	5	5	5	5
138	2	3	3	3	4	2	2	3	4	2	2	4	3	4	4	3	2	4	3	2	3	4	3	2	4	2	4	5	4	5	5	5	4	5	5	3	3	2	1	1	3	3	4	5	5	3	5	5	5
139	2	2	4	2	2	2	2	2	2	4	2	2	2	2	4	2	2	2	2	2	3	2	4	4	2	2	2	1	1	3	2	1	4	4	3	3	1	2	2	3	3	5	1	1	2	3	3	1	1
140	2	1	1	1	2	2	2	2	2	2	2	3	2	2	2	2	2	2	3	2	2	2	2	1	1	3	3	2	1	3	2	2	3	5	4	1	4	3	1	2	5	2	1	1	3	3	5	3	2
141	4	5	5	5	3	5	3	3	3	5	5	5	5	3	5	3	4	4	5	5	4	5	5	5	5	3	3	5	4	5	5	5	5	5	5	5	5	1	1	1	1	1	5	4	5	5	5	5	5
142	5	5	4	5	4	5	5	3	5	5	3	4	5	3	3	4	4	4	4	5	5	5	4	5	5	5	5	5	5	5	5	5	5	5	4	5	5	1	1	2	1	1	4	5	4	5	4	4	5
143	5	5	5	5	5	5	5	4	5	4	5	5	5	5	5	5	4	4	5	5	5	4	5	5	5	5	5	2	2	1	2	1	4	1	3	4	1	2	5	3	2	5	4	1	4	3	1	4	1
144	5	5	3	5	4	5	4	5	5	5	5	5	3	5	3	5	5	3	5	4	5	3	5	5	5	3	3	4	5	5	1	1	4	5	5	1	1	2	1	1	5	5	5	2	1	1	1	5	2
145	4	4	3	3	4	3	5	5	4	3	4	5	5	5	5	4	4	3	3	3	5	5	5	5	3	4	4	2	3	4	5	1	4	3	1	2	5	2	3	5	4	1	2	1	3	5	1	3	1
146	2	2	2	2	2	3	2	3	2	2	2	3	3	4	2	4	4	2	2	2	4	2	2	3	2	2	2	3	1	3	1	2	2	4	2	4	5	4	2	4	2	1	5	1	2	2	2	2	2
147	2	2	2	2	4	2	3	3	2	2	2	2	2	2	2	2	2	4	3	2	3	2	2	2	4	3	4	2	3	4	5	1	1	3	3	2	2	5	3	3	4	4	3	5	4	2	3	3	1
148	3	2	2	3	3	2	4	2	2	3	3	2	3	4	4	4	2	3	2	2	2	2	4	4	2	4	2	3	2	3	2	5	1	5	4	3	3	5	1	2	3	3	1	1	2	2	2	3	2
149	4	4	5	3	4	5	5	5	5	5	4	3	5	4	5	5	3	5	5	5	4	5	5	4	3	5	5	5	5	5	5	5	5	5	5	5	5	1	1	1	1	1	5	5	4	5	4	5	5
150	4	5	4	5	4	5	5	5	5	5	5	5	5	5	5	5	4	5	5	5	4	5	5	4	5	4	5	5	4	4	5	1	1	1	5	2	1	5	5	1	4	5	4	3	2	1	1	5	2
151	2	4	4	3	3	4	4	4	4	4	4	4	4	3	4	2	3	4	4	3	2	4	3	4	4	3	4	2	2	4	4	4	3	3	1	4	1	3	3	5	2	5	1	3	3	5	3	2	5
152	3	4	2	2	4	4	2	4	4	2	2	2	2	2	2	4	2	2	2	2	2	4	4	2	2	3	2	3	1	1	4	1	2	1	2	3	3	4	5	4	3	3	1	1	1	2	4	2	2
153	4	4	4	4	4	2	2	4	2	4	2	2	3	4	4	4	4	2	4	2	4	3	4	4	3	4	4	4	3	1	3	5	1	4	5	4	3	5	2	1	2	3	2	1	1	5	4	1	2
154	4	5	5	5	5	5	5	4	5	5	3	5	4	4	5	5	5	5	3	3	5	5	5	5	5	5	3	5	5	5	5	5	4	5	5	5	4	2	1	1	1	2	5	5	5	5	4	5	5
155	5	5	5	5	4	5	5	5	5	4	5	5	5	5	5	5	4	5	5	5	5	4	5	5	4	4	5	5	5	5	5	5	5	5	5	4	5	1	1	1	2	1	5	5	5	5	5	5	5
156	3	2	4	3	2	2	2	2	2	2	2	2	4	4	4	4	4	2	4	3	3	2	2	4	2	2	2	5	4	4	5	4	5	5	5	5	5	1	1	1	1	1	5	4	5	5	4	5	5
157	5	5	5	5	5	5	5	5	5	4	5	5	5	5	5	5	5	5	5	5	5	5	5	5	5	5	5	5	5	5	5	5	4	3	3	5	5	2	3	3	1	1	4	5	3	5	4	4	5
158	5	5	5	5	4	5	5	4	5	4	5	5	5	5	5	5	4	5	5	5	5	5	5	5	5	5	4	1	2	1	4	4	3	3	1	1	2	3	3	5	5	4	1	1	1	4	2	1	2
159	4	5	5	4	4	5	4	5	5	5	4	5	4	5	4	5	5	5	5	3	5	5	5	5	3	4	5	5	5	5	4	5	5	5	5	5	5	1	1	1	1	1	5	5	5	4	4	5	5
160	4	5	5	5	4	4	4	5	5	5	5	5	5	4	4	5	5	5	5	5	5	5	4	4	5	4	5	3	3	5	3	5	5	5	4	4	5	1	1	2	2	1	5	5	3	5	4	3	4
161	4	5	4	5	5	5	5	5	5	5	5	5	4	5	5	5	5	5	5	4	5	4	5	4	5	5	5	4	2	2	4	5	5	2	2	2	3	1	4	4	4	3	1	3	4	3	5	2	1
162	5	5	5	5	5	5	5	5	5	5	5	5	5	4	5	5	5	5	5	5	5	5	5	5	4	4	4	4	5	5	5	5	5	5	5	5	5	1	1	1	1	1	5	5	5	5	5	5	5
163	5	3	3	4	5	4	4	4	4	4	5	4	4	4	3	4	4	4	4	4	4	4	4	4	5	5	4	5	5	5	5	5	5	5	4	5	5	1	1	2	1	1	5	5	5	5	5	5	5
164	4	4	4	4	5	4	5	4	5	4	4	5	5	5	3	4	3	5	4	3	5	3	4	5	5	4	5	5	5	5	5	5	4	5	5	5	5	2	1	1	1	1	5	5	5	4	5	5	4
165	4	5	4	4	4	5	4	4	4	3	5	5	3	3	3	4	5	3	4	4	5	5	3	3	4	3	4	5	5	4	5	4	5	5	4	5	5	1	1	2	1	1	5	5	5	5	5	4	5
166	3	5	5	3	4	5	5	5	5	5	5	5	5	5	5	5	3	5	5	4	5	5	5	4	5	5	3	5	5	5	5	4	5	5	5	4	5	1	1	1	2	1	5	5	5	5	5	5	5
167	5	5	5	4	5	5	5	5	4	4	4	5	5	5	5	5	5	5	5	5	5	5	5	4	5	5	4	5	5	5	5	5	5	5	5	5	5	1	1	1	1	1	5	5	4	5	4	5	5
168	5	3	5	3	4	5	3	4	5	5	4	4	5	3	5	3	4	4	3	3	3	3	3	5	4	5	3	1	1	1	1	1	1	1	2	2	1	5	5	4	4	5	1	2	1	1	2	1	2
169	5	5	4	5	5	5	4	5	5	4	5	5	5	5	5	4	4	5	5	5	4	5	5	5	5	5	5	3	2	3	1	4	1	2	3	3	4	5	4	3	3	2	3	3	5	5	2	1	3
170	4	4	4	2	4	4	2	3	4	2	2	4	4	2	4	4	4	3	4	4	4	4	4	2	4	4	4	2	2	3	5	3	3	5	4	3	1	3	1	2	3	5	5	2	5	3	3	3	1
171	4	4	4	4	4	4	4	5	3	5	4	5	5	5	4	4	4	3	4	3	3	4	4	4	5	4	5	5	5	5	5	5	5	5	4	5	5	1	1	2	1	1	5	4	5	4	5	5	5
172	3	2	2	2	2	2	2	3	2	2	3	2	2	2	2	1	1	1	3	2	2	2	2	2	3	1	3	3	3	5	5	5	4	5	5	5	4	2	1	1	1	2	5	5	5	3	5	3	5
173	4	2	4	4	2	4	3	4	4	3	4	2	4	4	2	2	3	4	4	3	2	4	2	4	2	2	4	1	3	3	5	2	5	5	1	2	1	1	1	5	4	5	4	1	1	2	5	3	4
174	4	4	4	4	4	4	4	4	3	3	4	4	5	5	5	4	3	4	4	5	5	4	4	4	4	4	5	5	5	5	4	5	5	5	5	5	5	1	1	1	1	1	5	5	5	5	5	4	5
175	4	5	5	5	4	5	5	5	4	5	5	5	4	5	5	5	5	5	5	5	5	5	5	4	4	5	4	3	5	5	3	3	5	5	3	5	2	1	1	3	1	4	2	5	3	4	2	2	3
176	2	4	2	2	2	2	2	2	2	2	4	2	2	3	2	2	2	2	2	3	3	2	2	4	2	2	4	1	1	1	1	1	2	1	1	1	1	4	5	5	5	5	1	2	1	1	1	1	1
177	1	3	1	2	3	2	1	2	1	1	2	2	1	2	3	1	2	1	2	3	3	2	1	3	3	2	3	3	5	5	4	1	1	3	2	3	5	5	3	4	3	1	4	2	2	1	4	3	1
178	4	3	4	5	4	4	4	3	4	4	3	5	4	4	4	4	3	4	3	3	4	4	4	4	3	5	5	4	5	5	5	5	5	5	5	5	4	1	1	1	1	2	5	5	5	5	5	5	5
179	3	4	4	4	4	4	5	4	5	4	4	5	4	4	5	3	4	4	4	4	5	4	3	4	5	3	3	5	5	5	5	5	5	4	5	5	5	1	2	1	1	1	4	5	5	4	5	5	5
180	5	3	4	5	3	5	4	3	5	5	5	4	4	5	5	4	5	4	5	5	5	5	4	5	3	5	5	5	4	5	4	5	5	5	5	5	5	1	1	1	1	1	5	5	5	5	5	5	5
181	5	5	5	5	5	5	4	5	5	5	3	5	5	3	4	4	3	5	3	5	5	5	4	4	5	5	5	4	5	5	4	3	5	2	5	2	3	1	4	1	4	3	4	2	5	5	4	5	2
182	4	3	3	5	5	4	4	3	4	5	3	4	4	5	4	3	3	4	3	4	5	5	5	4	5	4	4	5	5	5	5	5	5	4	5	5	5	1	2	1	1	1	5	5	5	5	5	5	5
183	5	5	5	4	5	5	3	5	3	4	3	5	5	5	5	4	4	5	5	3	4	3	3	5	5	5	5	2	1	2	1	1	4	1	2	1	4	2	5	4	5	2	1	1	2	1	2	2	3
184	5	3	3	3	5	3	3	3	3	5	5	4	3	4	3	3	3	5	5	5	3	4	3	3	3	3	4	5	5	5	5	5	4	5	5	5	5	2	1	1	1	1	5	4	5	5	5	5	5
185	5	5	5	5	5	3	5	4	5	4	5	3	5	4	4	3	3	3	5	4	3	4	4	4	4	4	4	5	4	5	4	5	4	5	5	5	5	2	1	1	1	1	5	5	5	5	5	5	5
186	3	4	3	3	4	2	2	4	4	4	2	4	3	2	3	4	3	4	2	4	4	4	4	4	4	4	4	3	5	3	4	4	2	4	5	4	5	4	2	1	2	1	4	2	2	4	5	4	5
187	3	4	4	4	5	5	5	5	5	3	4	4	4	4	3	5	5	5	5	4	4	3	4	4	3	5	5	5	5	5	5	5	5	4	4	5	5	1	2	2	1	1	5	5	5	5	5	5	4
188	5	4	5	5	4	5	4	4	5	5	5	5	5	4	3	5	5	5	3	4	5	5	4	4	4	4	5	5	4	4	5	5	5	5	5	5	5	1	1	1	1	1	5	4	5	5	5	5	5
189	5	5	4	5	5	5	5	4	5	5	5	4	5	5	5	5	5	4	5	5	5	4	4	5	5	5	5	1	3	1	5	3	4	5	1	2	4	2	1	5	4	2	4	2	2	1	2	1	1
190	3	5	5	3	5	5	5	5	5	5	4	5	4	4	3	4	4	4	5	4	3	5	5	4	5	5	4	1	4	3	5	3	5	4	4	4	3	1	2	2	2	3	1	3	2	1	3	1	5
191	3	3	3	4	4	4	4	5	4	4	3	3	4	4	4	4	4	4	4	4	4	4	5	4	4	4	4	2	5	4	3	5	2	3	5	3	2	4	3	1	3	4	5	2	4	5	4	5	3
192	4	4	5	3	4	3	4	4	4	4	4	4	4	4	4	4	5	3	3	4	4	4	3	3	5	5	4	5	2	3	3	2	4	5	2	4	5	2	1	4	2	1	5	2	5	5	2	5	5
193	5	5	5	4	5	5	5	4	5	5	5	4	5	4	4	4	5	5	5	5	5	5	5	5	5	5	5	5	5	5	5	5	5	5	5	5	5	1	1	1	1	1	5	5	5	5	4	5	5
194	5	5	5	5	5	5	5	3	4	5	3	5	5	5	5	3	5	5	5	4	5	5	5	3	5	3	5	1	1	1	1	1	1	1	1	1	1	5	5	5	5	5	1	2	1	1	1	2	2
195	2	1	2	1	2	2	2	1	2	2	2	2	2	2	3	2	2	3	3	2	3	2	1	3	2	3	2	4	4	5	3	5	5	5	5	5	3	1	1	1	1	3	5	5	5	5	3	5	5
196	4	2	2	3	3	3	3	4	4	4	2	4	3	2	2	2	2	4	3	4	3	2	2	3	3	2	3	4	5	5	4	5	4	5	4	5	5	2	1	2	1	1	4	5	5	5	5	5	5
197	5	5	5	4	3	3	5	4	3	4	5	5	5	4	5	5	4	4	5	4	4	3	4	5	5	4	3	5	5	5	5	4	5	4	5	5	5	1	2	1	1	1	5	5	5	5	5	5	4
198	4	3	4	4	3	4	4	4	2	2	4	4	2	4	3	3	2	2	4	4	2	2	2	4	2	3	4	1	1	1	1	2	2	1	1	1	1	4	5	5	5	5	1	1	1	1	1	1	1
199	5	5	5	5	5	5	5	5	4	5	5	4	4	5	4	5	5	4	4	5	5	4	5	5	4	5	5	4	1	3	2	1	1	4	2	4	4	5	2	4	2	2	5	2	3	3	1	1	5
200	5	4	4	4	4	3	3	5	4	5	4	3	3	4	4	4	4	4	4	4	5	3	4	3	5	5	4	5	5	5	5	5	5	5	5	5	5	1	1	1	1	1	5	5	5	5	5	5	5
201	5	3	4	4	4	3	3	4	3	5	3	4	4	4	4	5	4	3	5	4	4	4	5	5	4	4	4	2	4	2	4	1	2	1	1	1	1	4	5	5	5	5	3	1	2	1	1	1	4
202	3	4	2	2	2	3	2	4	2	3	2	2	2	3	2	2	3	3	2	2	2	3	3	2	2	3	2	5	5	2	3	5	1	2	5	1	1	5	4	1	5	5	5	5	2	1	5	1	5
203	3	3	3	3	5	3	4	4	4	4	5	3	3	4	3	3	3	3	3	3	5	4	3	3	3	4	3	5	1	1	1	1	3	4	1	1	4	3	2	5	5	2	2	3	5	5	5	1	2
204	4	4	3	4	4	4	4	4	3	3	3	4	4	3	3	3	5	5	3	4	3	3	4	4	4	3	4	5	5	4	5	5	5	4	5	4	4	1	2	1	2	2	5	5	5	5	5	5	5
205	1	2	3	2	1	1	1	2	1	2	2	1	3	2	2	2	1	1	2	1	1	2	2	1	2	3	2	2	2	5	2	2	3	2	2	1	4	3	4	4	5	2	4	5	1	1	5	3	3
206	5	3	4	5	3	3	5	5	3	3	3	5	5	4	5	5	5	5	3	3	3	3	3	4	5	3	4	5	4	4	5	5	5	5	5	5	5	1	1	1	1	1	4	5	5	5	5	5	5
207	2	3	2	3	2	2	2	2	3	2	4	2	4	3	4	2	4	4	4	4	4	2	4	3	3	2	3	5	3	2	5	2	1	2	2	3	4	5	4	4	3	2	1	2	4	2	5	1	5
208	5	5	5	4	5	5	5	5	5	4	5	5	5	5	5	5	5	5	5	5	5	5	5	5	5	5	5	3	5	5	3	5	4	3	5	5	3	2	3	1	1	3	3	4	5	2	5	2	3
209	5	5	5	3	5	4	5	5	5	4	5	5	5	5	5	5	5	5	5	4	5	5	5	5	5	5	4	5	5	5	5	5	5	5	5	5	5	1	1	1	1	1	5	4	5	5	5	5	5
210	3	4	2	2	2	2	2	2	4	2	4	4	2	2	4	2	2	2	2	2	2	2	3	2	2	2	2	3	3	5	5	4	5	5	3	4	5	1	1	3	2	1	4	3	5	5	4	4	5
211	3	4	4	2	3	2	2	4	2	4	3	2	3	2	4	3	3	2	2	4	2	2	2	2	2	2	3	4	5	4	4	5	5	5	5	5	5	1	1	1	1	1	5	5	4	5	5	5	4
212	5	5	5	5	5	5	3	5	5	3	5	3	5	4	3	5	3	5	4	5	5	5	5	4	5	5	5	5	5	5	5	5	5	5	5	5	5	1	1	1	1	1	5	5	5	5	5	4	5
213	4	4	3	4	4	2	3	4	4	4	4	3	4	4	4	3	4	2	4	4	4	4	4	3	2	3	2	2	4	3	2	2	2	1	5	3	1	4	5	1	3	5	3	4	5	5	1	1	1
214	4	4	5	5	3	5	5	3	5	5	5	3	3	3	5	3	5	4	3	4	5	4	5	4	3	5	5	5	3	5	3	5	5	5	5	5	3	1	1	1	1	3	3	5	4	5	5	3	3
215	4	2	2	4	4	4	2	4	2	2	3	3	4	4	2	4	4	4	4	4	3	4	4	3	4	4	3	5	1	2	1	4	2	1	4	5	1	4	5	2	1	5	1	4	4	3	5	3	2
216	3	1	2	2	1	1	2	3	3	2	3	2	2	3	2	1	1	1	2	2	2	3	1	2	2	3	2	2	1	1	3	5	2	2	3	1	3	4	4	3	5	3	5	3	4	5	1	1	5
217	4	4	3	4	5	4	4	5	5	5	5	5	5	3	5	5	5	3	5	3	5	5	5	5	3	5	4	5	5	5	5	5	5	5	5	4	5	1	1	1	2	1	5	5	5	5	5	5	5
218	4	3	3	5	5	5	4	3	5	5	3	4	3	3	5	3	3	3	5	5	3	3	5	3	5	4	5	5	5	4	5	4	5	4	5	4	5	1	2	1	2	1	5	5	5	5	4	5	5
219	5	5	3	3	5	5	5	3	5	5	4	5	4	5	5	5	5	5	5	5	5	5	5	5	5	5	5	5	5	5	4	5	4	5	5	5	5	2	1	1	1	1	5	5	5	5	5	5	5
220	4	5	4	5	3	4	4	3	5	4	3	4	5	5	4	4	4	3	3	4	4	4	5	4	4	4	3	2	1	4	2	3	1	2	5	3	1	5	4	1	3	5	2	1	5	5	3	1	1
221	4	4	5	4	4	5	5	4	4	4	3	5	5	3	4	4	4	4	5	3	4	4	4	4	4	4	3	5	5	5	5	5	5	5	5	5	5	1	1	1	1	1	5	5	5	4	4	5	5
222	5	3	4	5	5	5	5	3	3	5	5	5	3	4	3	4	5	4	5	5	5	5	5	5	3	5	5	5	4	5	5	5	5	5	5	5	5	1	1	1	1	1	5	5	5	5	5	5	5
223	2	4	4	2	3	3	4	4	4	3	2	2	4	2	4	4	3	4	4	3	2	4	4	4	4	4	4	3	4	2	4	4	3	2	5	5	4	3	4	1	1	2	3	5	2	5	3	3	5
224	5	4	3	5	3	3	5	5	5	4	5	4	5	5	5	5	3	4	5	5	4	4	3	5	4	5	5	4	5	5	5	5	5	5	4	5	5	1	1	2	1	1	5	5	4	5	5	5	5
225	2	3	4	3	2	2	4	4	3	3	4	2	2	4	4	4	2	4	2	4	2	2	4	2	3	4	4	5	5	2	5	2	5	5	5	3	5	1	1	1	3	1	4	2	2	5	3	5	2
226	2	3	2	2	2	4	2	2	2	2	3	2	3	3	4	2	4	2	2	2	2	2	2	2	4	2	4	4	4	4	5	5	4	5	5	4	5	2	1	1	2	1	3	5	5	5	5	4	5
227	3	3	3	3	4	4	3	3	4	3	5	4	5	5	5	5	5	5	5	4	5	5	4	3	4	4	3	4	1	2	4	3	3	2	4	1	1	3	4	2	5	5	3	4	4	4	1	3	3
228	5	5	4	5	4	5	5	5	5	5	4	5	4	5	5	5	4	5	5	5	5	5	4	4	5	5	5	5	4	4	5	5	4	5	5	5	5	2	1	1	1	1	5	4	5	5	5	5	5
229	4	3	3	3	4	4	4	3	4	3	3	4	4	2	4	4	4	2	2	4	3	2	2	3	2	4	3	4	2	3	1	1	4	5	1	5	2	2	1	5	1	4	3	1	4	4	2	2	5
230	2	2	2	1	1	2	3	2	1	2	2	2	1	2	3	2	2	1	1	2	2	2	3	2	2	2	1	1	1	1	1	1	1	1	1	2	1	5	5	5	4	5	1	1	1	1	1	2	1
231	4	3	4	3	3	5	5	3	5	4	5	4	4	3	3	3	5	3	4	5	5	5	3	4	3	4	3	5	4	5	5	5	5	5	5	5	5	1	1	1	1	1	5	5	5	5	5	5	4
232	2	3	2	4	4	3	4	2	4	2	3	2	4	3	3	3	2	4	3	4	2	4	2	2	2	4	2	3	1	1	4	1	3	5	1	2	5	3	1	5	4	1	5	3	3	1	2	1	5
233	5	5	5	5	3	4	5	5	5	4	5	5	4	4	5	5	3	3	4	5	5	5	5	5	5	3	4	5	5	5	5	5	5	5	5	5	5	1	1	1	1	1	5	4	5	5	5	5	5
234	4	3	2	2	2	2	2	2	2	2	2	2	2	2	3	3	2	2	4	4	3	2	4	2	3	2	3	4	4	4	5	5	5	3	5	4	3	1	3	1	2	3	5	5	5	5	4	5	3
235	5	4	3	5	4	4	4	4	3	4	3	5	3	3	4	5	3	3	4	3	5	5	3	3	5	5	3	5	5	5	5	5	5	5	4	4	5	1	1	2	2	1	5	5	5	5	5	5	5
236	2	4	4	2	3	3	4	2	2	2	2	2	2	4	2	2	2	2	2	2	3	2	2	2	2	4	2	5	2	3	5	2	5	4	5	2	2	1	2	1	4	4	5	5	2	5	5	3	2
237	5	5	3	4	5	5	5	5	5	3	5	5	5	3	4	4	3	5	5	5	5	4	5	5	4	5	3	5	5	5	4	5	5	5	5	5	5	1	1	1	1	1	5	5	5	5	5	4	5
238	2	4	2	2	4	2	3	2	3	2	4	3	4	4	2	4	4	4	4	2	2	4	3	2	4	4	4	1	1	1	1	1	1	1	2	1	3	5	5	4	5	3	2	1	1	1	1	1	2
239	3	2	3	4	2	4	4	3	2	2	2	2	3	4	4	4	3	2	2	2	3	4	2	4	2	2	3	2	5	3	4	4	5	2	4	2	5	1	4	2	4	1	4	3	4	2	5	5	5
240	4	2	4	2	4	3	3	4	2	2	2	4	2	3	4	3	2	3	2	2	4	2	2	2	2	2	2	1	1	1	1	1	1	1	1	1	1	5	5	5	5	5	1	1	1	1	1	1	1
241	5	5	5	5	5	4	4	5	5	5	4	5	4	5	5	5	5	5	5	4	5	5	5	5	5	5	5	1	1	4	1	1	2	2	5	3	1	4	4	1	3	5	4	3	5	3	2	4	3
242	3	4	5	5	3	5	4	4	4	4	4	5	3	4	5	4	4	4	4	5	4	4	4	4	3	4	5	5	5	5	5	5	4	5	4	4	5	2	1	2	2	1	5	5	5	5	5	5	5
243	2	4	3	2	2	3	2	2	2	2	2	3	4	4	2	2	4	4	2	2	3	3	4	3	4	4	3	5	4	2	3	5	1	1	3	2	5	5	5	3	4	1	2	3	1	3	1	4	5
244	5	3	4	5	5	4	5	4	5	5	5	5	5	3	5	5	5	5	5	4	5	4	3	5	3	4	5	4	5	5	5	5	5	4	5	5	5	1	2	1	1	1	4	4	5	5	5	5	5
245	2	3	2	2	1	2	2	3	2	2	3	2	1	2	2	1	2	2	2	2	2	1	3	1	2	2	2	2	3	3	3	4	1	3	4	1	5	5	3	2	5	1	3	1	5	5	2	3	5
246	5	4	3	5	3	3	5	5	5	5	3	4	4	4	4	3	3	3	4	3	3	5	5	4	3	3	3	4	4	5	3	5	3	5	5	3	4	3	1	1	3	2	5	3	5	4	5	5	5
247	4	5	5	5	5	5	5	5	3	4	5	5	4	5	5	5	4	3	3	5	5	5	5	3	5	5	5	5	4	5	5	5	4	5	5	5	5	2	1	1	1	1	5	5	5	5	5	5	5
248	3	3	2	4	2	2	2	3	2	2	2	3	3	2	4	2	3	4	2	3	3	2	4	2	4	2	2	2	2	5	4	5	1	1	4	2	2	5	5	2	4	4	1	4	5	4	1	2	5
249	4	2	4	3	2	2	2	2	2	2	2	2	3	4	2	2	2	2	3	2	2	3	3	2	2	4	4	2	5	3	5	4	1	3	1	5	2	5	3	5	1	4	5	3	3	2	2	2	4
250	5	5	5	5	5	5	5	5	4	5	5	5	5	4	5	5	4	5	5	5	5	5	5	5	5	5	4	5	2	2	1	2	1	2	3	2	4	5	4	3	4	2	5	3	2	1	5	1	2
251	4	4	5	3	5	4	4	3	4	3	4	4	4	4	4	4	5	4	5	5	5	4	4	4	5	4	4	5	5	5	5	5	4	5	5	5	5	2	1	1	1	1	5	5	5	5	5	4	5
252	4	5	3	4	5	4	3	4	5	5	5	3	3	4	5	5	5	5	5	5	5	3	4	3	5	5	5	5	5	5	5	4	5	5	5	5	5	1	1	1	1	1	5	5	5	5	5	5	5
253	4	4	2	4	3	4	4	4	3	4	2	2	2	2	2	2	4	2	4	3	2	2	3	3	2	2	4	2	2	1	1	1	1	3	4	3	1	5	3	2	3	5	4	4	1	1	4	1	1
254	4	2	3	3	3	2	2	4	2	2	4	4	3	2	2	4	3	2	3	4	2	3	2	3	4	4	4	5	5	5	2	4	3	3	5	3	5	3	3	1	3	1	2	2	5	2	5	5	3
255	5	5	5	4	5	5	5	4	5	5	5	4	5	4	4	5	5	5	5	5	4	5	5	5	5	5	4	5	5	4	4	5	4	5	5	5	5	2	1	1	1	1	5	5	5	5	5	4	5
256	5	3	5	5	4	5	3	5	4	5	5	3	3	3	5	3	5	5	5	3	5	4	3	4	5	3	5	5	5	4	5	5	4	5	5	5	4	2	1	1	1	2	5	4	5	5	5	5	5
257	4	3	3	5	4	3	5	5	5	3	5	4	5	3	3	3	4	4	4	5	5	5	5	4	4	5	5	4	5	5	5	5	5	5	5	5	5	1	1	1	1	1	5	5	5	5	5	5	5
258	3	4	3	3	5	5	3	5	4	4	3	4	3	5	5	4	4	3	5	5	4	5	3	5	5	4	3	1	1	3	1	1	1	1	1	1	1	5	5	5	5	5	2	1	1	1	1	1	3
259	3	2	2	2	3	3	2	2	2	2	2	3	2	2	4	4	2	2	2	2	2	4	2	2	2	4	2	1	5	4	1	4	1	5	3	5	2	5	1	3	1	4	1	1	5	1	3	3	4
260	5	5	5	5	5	5	5	4	5	4	4	5	5	5	4	5	5	5	5	5	5	4	5	5	5	5	5	5	5	5	5	5	5	5	5	4	5	1	1	1	2	1	4	5	4	5	5	5	5
261	5	4	5	5	5	5	3	3	5	5	3	4	5	5	5	4	5	3	3	5	3	5	5	3	5	5	3	5	5	5	5	5	4	5	5	4	5	2	1	1	2	1	5	5	5	5	5	5	5
262	5	5	5	5	5	5	5	3	4	5	5	5	5	5	5	5	5	4	5	4	3	3	3	5	4	4	5	4	5	5	5	4	5	5	5	5	5	1	1	1	1	1	5	5	5	5	5	5	5
263	2	2	3	2	3	4	4	2	4	2	3	2	2	3	4	4	2	4	4	2	2	4	2	4	4	3	4	2	1	4	3	2	1	2	3	5	3	5	4	3	1	3	5	5	4	2	3	1	2
264	5	3	4	5	4	5	5	5	3	3	4	5	4	3	5	5	4	5	5	3	3	5	3	4	5	5	5	4	5	5	5	5	4	5	5	5	4	2	1	1	1	2	5	5	5	5	5	5	4
265	5	5	5	5	5	5	5	3	3	5	4	5	4	5	3	5	3	5	5	5	3	5	5	5	5	5	5	5	5	5	4	5	5	5	5	5	4	1	1	1	1	2	5	5	5	5	5	5	5
266	2	2	1	2	1	1	2	2	2	2	1	2	2	3	3	3	2	2	1	1	2	2	2	3	2	2	2	5	4	4	5	2	3	5	4	5	2	3	1	2	1	4	4	3	2	5	2	2	4
267	5	5	5	5	5	5	5	5	5	5	5	4	5	5	5	5	4	5	5	5	5	5	5	5	5	5	5	4	5	5	5	5	5	5	4	5	5	1	1	2	1	1	5	5	5	5	5	5	5
268	4	2	4	3	4	4	4	4	4	4	4	3	3	2	4	4	3	3	4	4	4	4	4	3	4	3	4	1	1	1	1	1	1	1	1	3	1	5	5	5	3	5	1	2	1	1	1	2	2
269	2	2	2	2	2	2	2	2	3	3	3	3	3	3	3	3	2	4	2	3	2	4	3	2	3	2	3	1	1	1	4	4	5	2	1	1	3	1	4	5	5	3	3	3	3	5	3	3	4
270	5	5	4	5	4	5	4	5	4	5	5	4	5	5	4	4	5	5	4	4	5	5	5	5	4	5	5	5	5	3	2	3	3	5	5	4	3	3	1	1	2	3	5	2	3	2	5	4	4
271	5	4	5	5	5	5	5	5	5	5	5	4	5	5	5	5	5	5	4	5	5	5	5	5	4	5	5	5	5	5	5	5	5	5	4	4	5	1	1	2	2	1	5	5	5	5	5	4	5
272	3	3	3	2	3	3	4	2	2	3	4	2	2	4	4	4	3	4	4	4	2	4	2	3	3	3	2	4	4	2	1	2	3	2	1	1	1	3	4	5	5	5	1	1	1	1	1	4	1
273	2	3	2	2	3	2	2	3	2	2	1	3	2	2	2	1	1	2	3	3	3	3	2	2	3	2	2	1	1	1	4	1	3	1	1	1	2	3	5	5	5	4	2	2	2	2	4	1	2
274	4	3	4	4	2	2	3	2	2	2	3	2	2	3	3	4	2	3	3	2	2	2	3	2	3	2	2	5	5	5	5	3	5	5	5	5	5	1	1	1	1	1	5	3	5	5	5	5	4
275	5	5	5	5	5	5	5	4	5	5	4	4	5	5	5	4	5	5	4	4	5	5	5	5	5	5	5	5	5	5	3	5	3	3	5	5	5	3	3	1	1	1	4	5	4	5	5	5	5
276	3	4	4	2	3	4	4	4	4	2	3	3	4	3	2	4	4	4	2	4	4	2	4	2	3	2	2	5	4	3	5	5	5	5	5	5	5	1	1	1	1	1	3	5	5	5	5	5	5
277	3	3	3	4	4	4	3	4	4	4	3	3	4	4	3	4	4	2	4	4	4	3	3	4	3	3	3	1	1	3	1	1	1	1	4	1	1	5	5	2	5	5	3	3	1	1	1	4	1
278	4	3	4	4	5	4	4	4	4	4	4	5	4	4	3	4	4	3	4	3	4	4	4	4	4	4	4	1	4	5	2	2	3	5	2	5	2	3	1	4	1	4	5	1	2	3	3	2	2
279	4	2	2	2	2	2	3	2	2	4	2	3	2	3	3	4	2	3	2	2	2	2	4	3	2	2	2	3	5	2	5	3	5	5	5	5	5	1	1	1	1	1	2	4	4	5	4	5	5
280	5	5	5	4	5	5	5	5	5	5	5	5	4	5	5	5	5	5	5	5	5	5	5	5	5	5	5	5	5	5	5	4	5	5	5	5	4	1	1	1	1	2	5	4	5	5	5	5	4
281	5	4	4	4	5	5	5	5	5	4	4	5	5	5	4	5	5	4	5	5	4	4	5	5	5	5	5	5	5	4	5	5	5	5	4	5	5	1	1	2	1	1	5	4	5	4	5	5	5
282	5	3	5	5	5	5	5	4	5	5	4	5	5	5	4	4	5	5	5	5	5	3	5	3	4	4	5	5	5	5	5	4	5	5	5	5	4	1	1	1	1	2	5	5	5	5	5	5	5
283	5	4	4	3	5	4	5	4	5	5	5	4	3	3	4	3	3	4	5	5	4	5	5	4	3	3	5	5	5	4	4	5	5	5	5	4	5	1	1	1	2	1	5	5	5	5	5	5	5
284	4	4	4	4	4	5	5	5	5	4	5	5	4	5	5	3	4	5	5	3	5	5	5	4	5	5	5	5	5	4	5	5	4	5	5	4	5	2	1	1	2	1	4	5	5	5	5	5	5
285	2	2	3	2	3	1	2	2	3	2	3	2	3	2	1	2	2	2	2	1	2	2	1	2	3	3	1	2	3	2	3	2	5	5	5	3	5	1	1	1	3	1	2	5	5	3	3	5	5
286	3	4	4	4	3	3	3	4	3	4	4	2	2	2	2	2	4	4	3	2	4	2	2	4	3	4	4	2	5	5	3	2	3	3	5	3	2	3	3	1	3	4	2	5	2	5	4	5	4
287	4	4	3	4	3	5	4	5	3	3	4	5	5	5	5	4	5	5	5	5	4	5	4	4	5	5	4	4	4	5	5	4	5	5	5	4	5	1	1	1	2	1	5	5	5	5	5	5	5
288	5	3	5	5	4	5	5	5	3	4	5	4	5	5	5	3	5	5	4	5	3	5	5	5	3	5	5	5	4	5	5	5	5	5	5	4	5	1	1	1	2	1	4	5	5	5	5	5	5
289	3	4	4	4	5	5	5	5	5	5	3	3	5	5	4	5	5	5	5	5	4	3	3	3	5	5	3	1	2	4	4	5	2	2	5	1	4	4	4	1	5	2	3	4	5	3	1	3	4
290	2	1	1	1	2	2	3	2	2	2	2	2	3	2	1	2	1	2	3	3	2	3	1	2	2	2	2	5	5	4	1	5	1	1	1	2	3	5	5	5	4	3	3	1	2	1	1	2	3
291	4	4	4	4	3	4	4	4	2	4	4	4	3	4	4	2	4	4	2	3	4	4	4	4	2	4	4	1	1	1	1	1	1	1	1	2	1	5	5	5	4	5	1	1	1	1	1	2	2
292	2	2	2	3	1	2	2	2	2	3	1	2	2	2	3	2	1	2	2	2	2	1	2	2	2	1	2	5	4	3	5	5	2	2	4	5	5	4	4	2	1	1	4	5	4	5	2	3	4
293	4	4	3	4	4	4	3	3	4	5	4	5	5	5	4	3	5	5	4	4	3	3	5	4	4	4	5	3	1	1	1	4	1	1	2	4	4	5	5	4	2	2	1	1	1	1	1	3	1
294	4	2	3	2	3	4	3	4	2	2	3	4	2	2	3	4	2	4	3	4	2	2	4	2	3	4	2	1	3	1	1	1	1	2	2	1	3	5	4	4	5	3	3	2	1	1	1	3	4
295	4	2	2	2	2	2	3	2	2	3	4	2	4	4	2	2	2	2	3	4	2	3	4	2	3	2	3	5	5	4	2	5	3	4	5	5	3	3	2	1	1	3	5	5	3	2	5	2	5
296	2	1	3	2	1	1	2	2	1	2	2	2	1	1	2	1	1	3	2	1	1	1	2	3	2	1	2	1	1	2	5	3	4	4	3	4	1	2	2	3	2	5	5	1	4	3	3	5	2
297	4	5	4	5	5	4	5	5	5	5	5	5	4	5	5	5	5	5	5	5	5	5	5	5	5	5	5	5	5	5	3	5	4	4	4	3	5	2	2	2	3	1	5	5	5	5	5	4	5
298	3	2	2	2	2	3	2	2	3	2	4	2	3	2	2	3	4	2	2	2	3	2	2	2	2	2	2	1	2	3	1	2	1	4	1	2	1	5	2	5	4	5	1	1	4	1	1	1	1
299	5	5	5	5	5	5	5	5	4	5	5	5	5	5	4	5	5	5	5	5	4	5	5	4	5	5	5	1	2	1	3	5	3	2	2	2	4	3	4	4	4	2	5	5	2	3	4	2	1
300	5	4	4	5	5	4	5	3	4	4	4	5	4	5	3	3	4	4	4	4	4	4	4	4	4	3	4	2	2	1	1	3	2	1	1	1	1	4	5	5	5	5	2	2	1	1	1	1	1
301	5	5	5	5	4	4	5	5	5	5	5	4	5	4	4	5	5	5	5	5	5	4	5	4	4	4	5	5	5	5	4	5	4	5	5	5	5	2	1	1	1	1	5	4	5	4	5	3	3
302	5	3	5	5	3	4	4	3	5	5	4	5	5	5	5	5	5	5	5	5	3	5	3	4	4	5	4	5	5	5	5	5	5	5	4	5	5	1	1	2	1	1	5	4	5	5	5	4	5
303	4	4	3	4	4	5	4	4	4	4	4	4	3	4	3	5	4	5	5	4	4	4	5	4	4	4	4	5	4	5	5	4	5	5	5	5	5	1	1	1	1	1	5	4	5	5	5	4	5
304	5	5	5	4	4	5	5	4	5	3	3	3	4	3	5	5	5	5	4	4	4	5	5	4	3	5	3	5	4	4	5	5	5	5	5	5	5	1	1	1	1	1	5	5	5	5	5	5	4
305	4	4	4	4	4	5	4	3	5	4	4	4	5	5	4	4	4	4	4	3	4	5	5	5	3	4	4	5	5	5	4	5	5	5	4	5	5	1	1	2	1	1	4	5	4	5	5	5	5
306	5	5	5	5	4	4	5	5	5	5	5	4	5	5	5	4	5	5	5	5	4	5	5	5	4	5	5	4	2	1	4	1	2	1	1	3	5	4	5	5	3	1	4	3	1	5	3	4	4
307	2	1	2	1	1	3	2	2	1	2	1	3	1	2	2	2	2	2	3	2	2	3	1	2	3	1	1	3	2	5	2	4	4	2	4	5	5	2	4	2	1	1	5	5	5	4	3	2	3
308	4	4	3	4	4	4	4	5	4	4	4	4	3	4	4	4	4	5	4	4	4	4	4	5	4	5	4	5	5	4	3	5	5	5	5	4	5	1	1	1	2	1	3	5	5	4	5	3	5
309	3	4	2	4	2	2	2	4	3	2	2	4	2	2	2	4	2	4	4	2	4	2	2	4	2	2	2	2	1	1	1	3	1	1	1	2	1	5	5	5	4	5	1	2	1	3	1	3	1
310	4	5	5	5	5	5	3	5	5	5	4	5	4	4	4	4	5	5	5	5	5	3	3	4	4	5	3	5	5	5	5	5	5	5	5	5	5	1	1	1	1	1	4	4	5	5	5	5	5
311	4	4	2	2	2	3	4	4	4	2	2	4	2	4	3	2	4	4	4	3	4	2	4	4	4	4	4	5	3	5	5	5	5	5	3	5	3	1	1	3	1	3	5	5	3	3	4	5	5
312	2	2	2	2	4	2	2	2	4	2	3	2	2	2	2	2	2	2	4	2	4	2	2	2	2	2	4	4	5	4	5	5	4	5	5	4	3	2	1	1	2	3	5	3	5	5	3	4	3
313	4	4	4	5	4	5	4	4	4	4	5	4	4	5	4	5	4	5	4	3	4	4	4	4	4	4	5	5	4	4	5	5	5	4	5	5	5	1	2	1	1	1	5	5	5	5	5	5	5
314	3	5	4	5	4	5	5	4	5	5	4	4	5	5	4	5	5	5	3	4	4	3	4	5	4	4	5	4	5	5	5	5	5	5	5	5	5	1	1	1	1	1	5	5	5	5	5	5	5
315	5	4	4	4	4	4	5	4	4	4	5	5	5	4	5	4	4	3	3	4	4	4	5	3	4	4	3	5	5	5	5	5	5	5	5	4	5	1	1	1	2	1	5	5	5	5	4	5	4
316	5	5	5	4	5	5	5	4	5	4	5	5	5	5	5	4	5	5	5	5	5	5	5	5	5	5	5	4	3	3	3	3	3	2	5	4	2	3	4	1	2	4	5	4	5	3	5	3	4
317	4	4	4	2	4	2	2	4	4	3	4	3	4	4	4	4	4	4	4	4	2	2	3	4	4	2	4	2	4	3	1	2	5	1	4	5	4	1	5	2	1	2	5	2	4	1	1	4	2
318	5	5	5	5	5	5	5	5	5	5	5	4	4	4	5	4	5	4	4	5	5	5	5	5	5	5	5	1	1	1	1	1	3	1	1	3	1	3	5	5	3	5	1	1	1	2	1	1	3
319	5	4	4	5	4	3	3	4	4	5	5	3	4	5	3	5	4	3	5	4	4	4	4	5	4	4	3	5	5	5	5	5	5	4	5	5	5	1	2	1	1	1	5	5	5	5	4	5	5
320	3	4	4	2	4	2	4	4	3	2	2	2	2	2	2	2	2	4	2	3	2	4	2	2	2	2	4	1	1	1	3	1	1	1	1	2	3	5	5	5	4	3	1	1	2	3	1	1	1
321	5	5	5	4	3	5	5	3	3	5	5	4	4	5	5	5	4	3	5	5	5	4	5	3	5	5	5	5	5	5	5	5	5	5	5	5	5	1	1	1	1	1	5	5	5	5	5	4	5
322	4	2	4	2	2	2	3	4	2	2	3	4	3	3	4	4	4	4	2	2	2	4	2	2	2	4	2	1	1	1	1	3	1	1	1	1	1	5	5	5	5	5	1	1	1	1	1	2	1
323	4	5	5	4	5	5	5	5	5	5	5	5	5	5	4	5	5	4	5	5	5	5	5	5	5	5	5	5	3	1	5	4	4	1	4	4	1	2	5	2	2	5	4	1	3	1	3	2	3
324	5	5	5	4	5	5	5	5	5	4	5	5	5	5	5	5	5	5	4	4	4	4	5	4	5	4	4	5	5	5	5	4	4	5	5	5	5	2	1	1	1	1	5	5	5	5	5	5	5
325	5	5	4	4	4	5	4	5	5	5	5	4	5	4	5	4	3	3	4	5	4	3	5	4	5	3	4	5	5	5	5	5	5	4	5	5	5	1	2	1	1	1	5	5	5	5	4	5	5
326	4	4	4	4	3	4	4	4	4	2	4	4	4	2	3	4	4	4	4	2	4	4	4	2	2	2	4	1	1	3	4	4	3	1	1	4	5	3	5	5	2	1	2	1	3	3	5	2	4
327	5	5	5	5	5	5	5	3	5	5	5	5	5	4	5	3	4	3	5	3	5	5	4	4	4	5	3	5	5	5	5	5	5	5	5	5	5	1	1	1	1	1	5	5	5	5	5	5	5
328	2	2	4	2	3	2	3	4	2	2	4	2	2	4	3	2	4	3	3	4	2	2	2	4	2	2	3	3	5	5	3	5	3	4	5	5	5	3	2	1	1	1	3	4	5	4	5	5	5
329	4	5	3	4	3	3	3	3	4	3	3	3	5	3	3	3	3	4	3	3	4	3	3	3	3	3	5	5	5	5	5	5	5	5	5	5	5	1	1	1	1	1	5	5	5	5	4	5	5
330	4	3	5	5	5	4	5	5	5	5	3	5	5	5	5	3	5	4	5	5	5	5	5	5	5	3	3	5	5	4	5	5	5	5	5	5	5	1	1	1	1	1	5	5	5	5	5	5	4
331	5	5	5	5	4	5	5	5	5	5	5	5	5	5	5	5	5	4	5	5	5	5	5	5	4	5	5	1	2	1	4	1	1	5	1	5	3	5	1	5	1	3	3	4	5	2	4	2	5
332	2	1	1	2	1	2	1	2	3	3	1	1	3	2	2	2	2	2	2	2	2	1	2	1	3	2	3	2	4	5	3	5	5	5	3	2	4	1	1	3	4	2	4	4	4	4	2	5	3
333	2	2	2	3	2	2	2	2	2	4	3	4	2	2	3	2	3	2	3	2	3	4	2	2	2	3	4	1	1	1	1	1	1	1	3	1	2	5	5	3	5	4	4	1	1	4	3	4	1
334	4	4	3	5	3	4	5	4	4	4	3	5	4	3	4	4	4	4	3	4	4	4	4	4	4	4	4	5	5	5	5	4	4	5	4	5	5	2	1	2	1	1	4	5	5	5	5	5	5
335	2	4	2	2	2	2	2	3	2	2	3	2	2	2	3	2	2	2	3	3	2	2	4	2	4	3	2	3	5	2	5	4	5	5	4	5	2	1	1	2	1	4	4	2	5	3	5	4	3
336	4	2	4	4	4	3	4	3	3	4	3	4	4	4	4	4	4	2	4	4	4	4	4	4	4	3	2	1	1	1	1	1	3	4	4	3	1	3	2	2	3	5	2	2	1	1	3	2	1
337	2	3	2	4	2	3	2	2	2	2	3	4	4	4	2	2	2	2	4	2	2	4	2	4	3	4	2	5	4	4	3	2	5	2	3	4	5	1	4	3	2	1	4	4	2	5	4	2	5
338	3	4	3	4	4	4	4	4	4	3	4	2	4	2	2	2	2	4	4	2	2	2	4	4	2	3	2	5	5	5	5	5	4	5	5	4	5	2	1	1	2	1	5	5	5	5	5	5	4
339	2	3	4	2	4	4	4	4	3	4	4	4	3	4	4	3	2	4	4	4	3	2	4	2	2	3	4	3	1	1	1	2	1	1	1	3	1	5	5	5	3	5	1	1	1	1	1	3	1
340	3	3	4	3	4	5	5	5	5	4	4	3	4	4	4	4	5	4	4	5	3	4	4	4	5	5	4	5	5	5	5	5	5	5	5	5	5	1	1	1	1	1	4	5	5	5	5	5	4
341	2	3	4	4	2	3	4	4	4	4	4	4	3	2	4	3	4	4	4	4	4	3	3	4	4	2	2	4	1	4	5	1	5	4	1	1	3	1	2	5	5	3	3	1	1	5	3	3	2
342	2	2	2	2	2	2	2	2	4	3	2	2	2	3	4	4	2	2	2	4	3	3	4	3	2	4	2	2	5	2	2	1	3	3	4	1	4	3	3	2	5	2	2	4	2	5	5	2	1
343	2	2	3	2	2	2	4	4	2	2	2	2	4	2	2	4	4	2	2	2	2	2	4	2	2	2	2	1	5	3	3	3	4	1	2	3	3	2	5	4	3	3	1	5	3	5	5	2	2
344	5	5	5	5	5	4	4	5	5	5	5	5	4	4	5	5	4	5	5	5	5	5	5	4	5	4	4	5	5	5	4	5	5	4	5	5	5	1	2	1	1	1	4	4	5	5	5	5	5
345	4	3	2	4	4	3	4	4	4	4	2	2	4	4	4	3	4	4	2	4	4	3	4	4	4	4	4	4	5	4	3	5	5	5	4	5	4	1	1	2	1	2	4	2	2	5	5	5	2
346	3	2	2	2	3	3	4	2	3	4	4	2	3	4	4	3	2	4	3	3	3	4	2	2	4	2	4	2	4	5	3	5	5	4	2	5	2	1	2	4	1	4	5	2	4	2	4	5	5
347	5	5	5	5	5	5	5	4	5	5	5	5	5	5	5	5	4	5	5	5	5	4	5	5	5	5	5	5	4	5	5	5	5	5	5	5	5	1	1	1	1	1	4	4	5	4	4	5	5
348	5	5	3	3	4	3	5	5	3	5	3	5	4	5	5	5	5	5	3	5	5	5	4	5	5	5	5	1	1	5	3	1	5	1	2	3	5	1	5	4	3	1	1	5	2	2	5	5	4
349	5	5	5	4	5	4	5	5	5	5	5	5	5	5	4	4	5	5	5	4	5	5	4	5	5	5	5	5	2	4	4	4	3	5	2	3	3	3	1	4	3	3	5	5	4	4	5	4	3
350	4	4	4	3	4	5	4	4	4	3	4	4	5	3	5	5	4	4	4	4	4	4	4	3	5	3	4	5	5	5	5	5	4	5	5	5	5	2	1	1	1	1	5	4	5	4	5	5	5
351	5	5	3	5	5	5	4	5	5	5	4	5	5	3	5	5	5	5	5	5	5	4	5	3	5	5	3	1	1	1	2	1	1	1	1	1	1	5	5	5	5	5	1	1	1	1	1	1	1
352	4	2	2	4	2	2	2	2	4	4	2	4	2	3	3	2	4	2	2	3	2	4	3	4	4	2	4	4	4	1	1	2	3	2	2	3	5	3	4	4	3	1	5	4	2	5	1	4	1
353	2	4	2	2	2	2	2	3	2	2	2	3	2	4	4	2	4	4	2	4	3	3	4	3	4	2	3	5	2	5	2	5	4	2	3	3	3	2	4	3	3	3	5	5	5	5	3	5	4
354	2	1	3	2	2	2	2	2	2	2	3	2	1	2	2	3	2	2	2	2	2	2	2	2	1	1	2	1	2	3	2	4	4	5	5	2	1	2	1	1	4	5	1	4	2	2	1	4	1
355	3	3	5	5	4	5	5	3	4	5	3	3	3	5	3	5	3	5	5	5	4	3	4	5	5	4	4	2	3	3	3	2	5	5	5	5	4	1	1	1	1	2	5	3	5	4	4	2	3
356	3	4	5	5	3	5	4	3	4	5	5	5	5	5	5	5	5	5	5	4	4	5	4	4	5	4	3	5	5	5	5	5	5	5	5	5	5	1	1	1	1	1	4	5	5	4	4	5	4
357	5	5	5	5	5	4	3	4	3	5	5	5	3	5	5	4	5	5	3	5	4	5	5	5	4	5	5	5	5	5	5	5	5	5	5	5	5	1	1	1	1	1	5	5	4	5	4	5	5
358	2	3	3	2	2	1	2	1	3	3	1	1	2	2	3	1	3	3	3	2	2	2	2	2	2	2	3	2	4	3	4	1	5	3	1	4	4	1	3	5	2	2	2	5	2	3	1	4	4
359	4	5	4	4	5	4	4	4	4	4	5	4	3	4	4	5	4	5	4	3	4	4	3	4	4	4	4	5	5	5	4	5	5	5	5	4	5	1	1	1	2	1	5	5	5	4	4	5	5
360	1	2	1	2	2	2	2	2	1	3	2	2	1	2	2	2	2	1	1	2	1	2	3	3	1	2	2	1	3	2	1	3	1	5	5	1	3	5	1	1	5	3	1	4	2	4	2	2	5
361	4	4	4	4	3	4	5	4	4	4	4	4	4	4	5	3	3	4	4	5	4	4	4	4	5	5	3	5	5	5	4	4	5	5	5	4	4	1	1	1	2	2	5	4	5	5	5	5	5
362	2	3	3	2	2	2	3	3	1	2	3	3	1	3	1	1	2	3	2	3	2	3	1	2	2	1	2	1	2	1	1	1	1	1	1	1	1	5	5	5	5	5	1	1	1	1	1	1	1
363	4	2	4	3	3	4	4	2	2	4	3	2	2	4	2	4	2	2	2	2	4	4	3	2	2	2	4	5	1	3	4	5	2	1	2	3	3	4	5	4	3	3	2	5	4	1	5	5	1
364	4	4	2	3	2	3	4	2	3	4	2	3	2	3	4	3	4	4	3	3	3	4	2	4	4	3	2	3	5	3	1	2	4	2	3	4	4	2	4	3	2	2	4	1	4	4	4	2	3
365	3	2	4	3	4	4	4	2	2	2	2	2	4	3	4	4	4	4	4	4	4	2	4	3	4	3	4	3	1	5	4	1	4	5	2	1	5	2	1	4	5	1	3	2	2	3	3	5	1
366	3	2	3	2	4	4	4	3	2	2	3	2	2	4	2	3	2	4	3	3	4	3	3	3	4	4	4	5	5	5	4	3	2	4	5	5	5	4	2	1	1	1	4	2	2	3	2	2	2
367	5	5	3	5	5	4	3	4	5	3	5	5	4	4	5	5	3	5	5	3	4	3	5	3	5	3	3	5	5	5	5	5	5	4	5	5	5	1	2	1	1	1	5	5	5	5	4	5	5
368	3	5	5	4	3	5	5	5	3	4	5	5	3	3	5	3	3	3	5	5	4	5	5	5	4	4	3	5	5	5	4	5	4	5	5	5	5	2	1	1	1	1	5	5	5	5	5	5	5
369	5	4	5	3	3	5	5	5	4	5	5	5	3	3	5	3	3	3	4	3	5	4	5	5	5	4	5	1	2	1	1	2	1	2	1	2	3	5	4	5	4	3	4	2	2	1	1	4	1
370	5	4	5	5	4	5	5	5	5	5	5	4	5	5	4	4	5	5	5	5	5	5	5	5	5	5	5	1	2	1	1	1	1	2	1	1	1	5	4	5	5	5	1	2	1	1	1	1	1
371	5	5	5	5	4	5	5	5	5	5	5	5	5	4	5	5	5	5	5	5	5	5	5	5	5	5	5	3	2	4	5	1	1	4	5	2	3	5	2	1	4	3	3	2	2	4	5	4	2
372	5	5	4	4	5	4	5	5	5	5	5	5	5	5	5	5	5	5	5	5	5	5	5	5	5	5	4	5	5	5	5	5	5	4	5	4	5	1	2	1	2	1	4	5	5	5	5	4	5
373	5	5	4	3	4	4	5	3	4	4	3	5	4	4	5	4	4	4	5	5	5	5	4	5	4	5	3	5	5	5	5	5	5	5	5	5	5	1	1	1	1	1	5	5	5	5	5	4	5
374	1	2	2	2	2	3	3	3	2	2	2	1	2	2	3	2	1	2	3	2	2	1	1	2	3	2	1	1	3	1	1	1	2	1	1	1	1	4	5	5	5	5	1	1	1	3	1	1	1
375	5	5	5	5	5	4	4	5	5	5	4	5	5	5	5	5	4	4	4	4	5	4	5	4	4	4	5	5	3	5	5	5	5	4	3	4	4	1	2	3	2	2	5	5	3	4	4	5	5
376	2	2	2	4	3	2	2	3	3	2	2	2	4	2	2	2	2	4	2	3	2	2	3	3	2	3	2	2	1	4	1	3	4	1	3	1	1	2	5	3	5	5	2	3	4	1	1	1	1
377	4	3	2	2	3	3	4	2	4	2	4	2	2	4	2	4	4	4	4	4	2	2	2	3	2	2	2	5	5	4	2	2	2	2	5	2	5	4	4	1	4	1	5	5	3	4	5	4	4
378	1	3	2	2	3	2	2	2	2	3	3	2	1	2	2	2	2	2	3	3	3	2	3	1	2	2	1	5	3	2	2	4	1	5	4	4	2	5	1	2	2	4	5	4	2	2	2	3	2
379	4	4	4	3	2	4	4	3	4	4	4	4	4	4	4	4	2	4	4	4	4	2	3	4	3	4	2	5	5	5	4	5	5	5	5	5	5	1	1	1	1	1	4	5	5	5	5	5	5
380	4	3	5	3	5	5	5	5	3	5	5	5	5	4	5	5	5	5	4	3	5	5	4	5	5	4	3	5	5	4	5	5	5	4	5	5	5	1	2	1	1	1	5	5	5	5	5	5	5
381	5	4	4	3	3	4	4	4	3	4	4	3	4	4	4	4	4	3	3	4	4	4	4	3	5	5	4	5	4	5	5	5	5	5	5	5	5	1	1	1	1	1	5	5	5	5	4	5	5
382	3	4	4	3	5	4	4	3	5	4	3	5	3	4	3	4	3	4	4	4	4	3	4	5	4	5	4	4	5	3	2	5	3	2	3	5	2	3	4	3	1	4	2	2	5	3	1	2	4
383	5	5	5	3	5	3	4	5	3	5	4	5	5	4	5	3	5	5	5	5	4	5	5	5	5	5	5	5	5	5	5	5	5	5	5	4	5	1	1	1	2	1	5	4	5	5	5	5	4
384	4	4	4	3	5	3	4	5	4	4	4	3	5	5	4	3	4	3	4	4	5	4	3	4	3	5	4	5	5	5	5	4	5	5	5	5	5	1	1	1	1	1	5	5	5	5	5	5	5
385	2	1	2	1	3	2	2	1	2	2	2	2	2	3	2	2	2	2	1	2	3	2	1	1	2	2	2	3	2	5	2	1	3	2	1	2	3	3	4	5	4	3	5	1	3	4	3	4	2
386	2	2	2	1	1	2	1	1	1	3	3	1	2	2	2	3	2	1	2	1	2	1	2	2	2	2	2	2	5	5	5	3	5	3	3	3	3	1	3	3	3	3	4	3	4	5	5	5	5
387	5	4	5	5	3	5	5	5	5	5	5	5	5	5	5	5	4	3	4	5	5	5	5	4	5	5	4	5	5	5	5	5	5	5	5	5	5	1	1	1	1	1	4	4	5	5	5	5	5
388	4	2	2	2	2	2	2	3	4	3	3	2	3	3	2	2	2	2	2	2	3	4	2	2	3	2	3	2	3	5	1	1	1	3	4	5	1	5	3	2	1	5	3	4	5	1	5	4	3
389	4	4	5	5	4	4	5	3	4	4	5	5	4	4	5	5	4	5	5	4	5	3	5	5	5	4	4	5	5	4	5	5	5	5	5	5	4	1	1	1	1	2	5	5	5	5	5	5	5
390	3	3	5	5	3	3	5	4	5	4	5	5	4	5	5	3	5	4	3	4	3	3	5	3	5	5	3	1	2	4	1	3	1	5	4	1	4	5	1	2	5	2	4	1	1	5	5	3	1
391	3	3	5	5	3	3	5	5	4	3	5	5	4	4	3	3	5	5	5	4	5	5	4	3	3	3	3	4	2	4	1	2	3	2	2	4	1	3	4	4	2	5	3	5	2	2	2	5	2
392	5	5	4	5	5	5	5	5	4	4	5	5	4	5	5	4	4	5	4	5	4	5	5	5	5	4	5	4	4	5	3	5	2	4	2	5	5	4	2	4	1	1	2	5	2	5	5	3	5
393	5	3	5	5	3	5	5	3	5	5	5	3	4	5	5	5	4	4	5	5	4	5	4	5	4	5	5	5	5	5	5	5	5	4	5	5	4	1	2	1	1	2	5	5	5	4	5	5	5
394	4	2	4	4	2	2	4	3	4	3	4	4	3	4	2	2	4	3	4	2	4	3	4	2	3	2	4	3	5	2	2	2	1	4	3	5	2	5	2	3	1	4	1	1	3	1	4	4	4
395	4	4	3	5	5	5	3	5	4	3	4	5	4	3	5	5	5	5	3	3	5	5	4	5	4	5	5	5	5	5	5	5	5	4	5	5	5	1	2	1	1	1	5	5	5	5	5	5	5
396	4	4	4	3	3	4	4	2	3	4	4	4	4	2	4	3	3	4	4	4	2	4	4	4	3	4	3	5	5	1	2	2	4	3	4	2	1	2	3	2	4	5	1	3	5	4	1	2	1
397	5	5	4	5	5	5	5	5	4	4	5	5	5	5	5	5	5	5	5	5	5	4	5	5	4	5	5	5	5	4	5	5	5	5	5	5	5	1	1	1	1	1	5	4	5	5	5	5	5
398	2	4	2	4	4	4	4	2	4	4	3	3	4	4	4	4	2	4	4	4	4	4	4	4	4	4	4	4	5	4	4	2	4	3	4	3	3	2	3	2	3	3	5	2	5	5	5	5	5
399	5	5	5	5	5	4	5	4	4	5	5	4	5	5	5	5	5	5	5	5	5	5	5	5	5	5	5	5	5	5	5	5	4	5	5	4	4	2	1	1	2	2	4	5	5	5	5	4	5
400	4	5	4	5	5	5	4	4	4	5	4	3	5	3	5	5	5	5	3	5	3	5	4	5	5	5	5	5	5	5	5	5	4	4	5	5	5	2	2	1	1	1	4	4	5	5	4	5	5
401	4	5	4	3	4	4	5	4	4	4	4	5	4	5	3	4	4	4	4	3	3	4	3	5	3	4	5	5	5	4	5	5	5	5	5	5	5	1	1	1	1	1	5	5	5	5	4	5	5
402	3	4	4	4	5	3	3	4	4	5	4	4	5	3	3	4	5	4	3	4	3	3	4	4	3	4	4	5	4	2	4	3	1	3	2	2	2	5	3	4	4	4	2	1	4	2	5	5	4
403	3	4	2	3	4	2	3	2	3	2	3	4	2	3	2	4	4	2	4	3	4	3	2	4	2	3	4	1	2	3	2	3	5	4	2	2	4	1	2	4	4	2	5	4	1	1	5	1	3
404	4	2	3	3	3	2	2	3	2	2	2	2	2	3	3	2	2	2	4	2	2	3	2	4	2	4	4	5	5	4	3	5	2	4	2	5	3	4	2	4	1	3	5	4	5	3	2	2	3
405	4	4	3	5	4	4	4	5	4	4	4	4	4	5	5	5	3	3	5	4	3	5	4	3	3	4	4	3	4	5	5	3	4	5	5	5	4	2	1	1	1	2	5	3	5	5	5	5	3
406	4	4	4	4	5	5	4	4	3	4	4	4	3	5	4	3	3	4	4	4	4	4	4	5	4	4	5	4	5	5	5	5	5	5	5	5	5	1	1	1	1	1	5	5	5	5	5	5	5
407	4	2	2	4	2	4	2	2	2	2	3	3	2	2	2	2	2	4	4	4	2	3	4	2	4	2	3	1	3	2	5	2	2	5	3	5	4	4	1	3	1	2	1	5	5	3	1	2	5
408	4	2	4	2	4	2	4	4	3	2	4	2	3	4	4	4	3	2	2	2	4	3	4	4	4	2	4	1	4	2	5	4	5	3	2	3	4	1	3	4	3	2	2	1	3	3	2	5	2
409	5	5	5	5	5	5	5	5	5	5	5	5	5	5	5	5	5	4	5	4	5	5	5	5	4	5	4	5	5	5	5	5	4	4	5	5	5	2	2	1	1	1	5	5	5	5	5	5	5
410	3	2	2	2	2	2	2	2	3	2	2	4	2	3	2	2	2	3	2	4	3	3	2	2	4	2	3	2	5	2	5	2	5	5	5	2	4	1	1	1	4	2	5	3	5	5	5	5	3
411	5	3	5	5	5	5	4	5	5	3	5	5	5	5	5	5	4	5	5	5	5	4	3	5	5	5	5	5	5	4	5	5	5	5	5	5	5	1	1	1	1	1	5	5	5	4	5	5	5
412	5	4	5	5	5	5	5	5	4	5	4	5	5	5	5	5	4	5	4	4	4	4	4	5	5	5	5	5	4	5	5	5	5	4	5	5	4	1	2	1	1	2	5	5	5	5	4	5	4
413	3	5	5	5	3	4	5	5	4	4	4	4	4	4	4	4	4	4	4	4	5	4	4	5	4	4	4	5	5	5	5	5	5	5	4	5	5	1	1	2	1	1	4	5	5	5	4	5	5
414	2	3	3	2	3	3	2	1	2	2	3	2	2	2	1	2	1	3	2	1	3	1	2	2	3	2	2	4	5	5	5	5	2	3	5	2	4	4	3	1	4	2	5	4	5	2	3	4	5
415	5	5	5	5	4	5	5	5	5	5	5	5	4	4	5	5	5	5	5	5	5	5	5	5	5	5	5	4	1	4	4	2	3	4	5	1	5	3	2	1	5	1	3	1	1	1	3	2	2
416	4	3	4	5	4	3	5	5	5	4	5	4	4	3	5	3	5	3	4	5	4	3	4	4	5	4	4	5	5	4	5	4	4	5	5	4	5	2	1	1	2	1	5	5	5	5	4	5	5
417	2	4	2	4	4	2	2	3	3	2	2	2	2	3	2	2	4	2	2	2	2	2	2	3	4	2	2	1	4	4	1	1	2	1	4	3	2	4	5	2	3	4	1	1	3	2	3	1	1
418	1	3	3	2	3	2	2	2	2	2	1	2	3	3	2	2	2	2	1	2	2	2	2	3	2	2	2	3	1	4	3	1	3	2	3	3	3	3	4	3	3	3	1	1	3	3	1	1	1
419	5	4	5	5	5	5	5	5	5	5	4	5	5	4	5	5	5	5	4	5	5	5	5	5	5	5	4	5	5	5	5	5	5	5	5	5	5	1	1	1	1	1	4	5	5	5	4	5	5
420	2	4	3	2	3	3	3	4	3	4	3	3	3	4	4	2	4	4	3	3	4	3	2	3	3	2	4	2	5	2	2	5	5	5	5	3	2	1	1	1	3	4	3	5	3	4	3	4	5
421	4	2	4	4	4	2	2	4	4	4	3	3	3	4	4	2	2	4	4	2	4	3	2	3	3	2	3	3	1	2	1	1	2	1	4	2	1	4	5	2	4	5	4	3	1	1	3	1	3
422	3	4	4	2	4	4	2	4	4	3	3	2	4	2	4	2	4	2	4	2	4	2	2	2	4	2	2	4	3	4	3	1	4	1	1	2	1	2	5	5	4	5	4	5	3	5	3	5	1
423	5	5	5	5	3	4	4	3	5	4	5	3	4	5	5	4	5	3	5	3	5	3	4	3	4	3	5	5	5	5	5	5	5	5	5	5	5	1	1	1	1	1	5	5	5	5	5	5	5
424	5	5	5	5	3	5	3	5	3	4	3	3	5	3	3	4	5	5	4	4	5	5	5	3	3	5	5	5	5	5	5	5	5	4	5	5	5	1	2	1	1	1	5	5	4	5	5	5	5
425	3	2	4	3	3	3	3	4	3	2	2	4	2	3	3	4	3	3	3	3	2	3	4	4	4	3	2	3	1	1	2	1	2	2	1	1	2	4	4	5	5	4	1	2	1	3	4	3	4
426	1	2	2	3	1	3	2	2	1	2	3	2	3	3	1	3	3	1	2	2	2	2	2	2	1	2	2	3	5	3	4	2	3	5	5	5	5	3	1	1	1	1	3	5	3	4	5	5	3
427	4	4	4	5	4	5	5	5	5	4	5	4	4	5	5	5	5	5	5	5	5	5	5	5	5	5	5	4	5	5	4	5	4	5	5	5	5	2	1	1	1	1	5	5	5	5	5	5	5
428	5	4	5	5	5	5	5	5	5	5	4	5	5	4	5	5	5	5	5	5	4	4	4	5	5	4	5	4	4	5	3	4	5	5	5	5	4	1	1	1	1	2	5	5	4	5	5	5	3
429	3	1	2	1	2	1	2	2	1	2	2	2	1	2	1	3	2	2	2	2	1	3	2	2	2	2	1	2	2	4	1	3	4	5	5	2	3	2	1	1	4	3	1	1	3	5	1	2	1
430	3	2	2	4	4	2	2	2	2	4	2	2	2	2	2	2	2	2	3	2	4	4	4	2	2	4	4	1	1	4	1	1	1	3	3	4	4	5	3	3	2	2	2	2	1	2	1	1	1
431	2	2	4	3	2	2	4	3	2	2	2	3	4	2	4	2	2	2	2	2	2	2	2	4	2	2	4	3	5	4	5	4	5	5	3	5	5	1	1	3	1	1	5	5	5	5	5	5	3
432	4	4	4	3	3	5	5	5	4	3	5	4	4	4	5	4	4	4	4	4	3	4	4	4	5	5	3	5	5	5	5	4	5	5	4	5	5	1	1	2	1	1	5	5	5	5	5	5	4
433	4	4	4	4	4	3	3	4	4	3	4	3	4	3	4	3	5	4	4	3	4	4	4	5	3	4	3	3	5	1	3	1	3	5	3	3	5	3	1	3	3	1	3	5	5	3	2	5	3
434	2	2	2	3	2	2	4	3	2	3	2	2	3	2	3	2	2	2	2	2	3	2	3	4	2	2	2	2	5	1	1	4	3	4	1	1	1	3	2	5	5	5	3	5	5	1	2	3	2
435	2	4	2	2	2	2	2	2	2	4	4	4	2	2	4	4	2	4	2	3	3	2	4	3	2	4	2	5	3	5	5	5	5	5	5	5	3	1	1	1	1	3	3	5	5	5	5	5	3
436	4	5	5	4	5	5	5	5	5	5	4	5	4	5	4	5	5	5	5	5	5	4	4	5	5	4	5	5	5	5	5	5	5	5	5	5	5	1	1	1	1	1	5	5	5	5	5	5	5
437	5	5	4	5	4	3	5	5	5	4	4	3	5	3	4	4	4	3	5	4	4	3	5	5	3	5	5	5	5	5	5	5	5	5	5	4	5	1	1	1	2	1	5	4	5	4	5	5	5
438	5	5	5	5	5	5	4	5	5	5	5	4	5	3	4	4	5	3	5	5	5	5	5	5	5	5	4	5	5	5	4	5	5	5	5	5	5	1	1	1	1	1	5	4	5	5	4	5	5
439	4	5	5	4	3	5	5	4	4	4	4	5	3	5	4	4	5	3	4	4	3	4	3	5	3	4	4	5	4	4	5	5	5	5	5	5	5	1	1	1	1	1	5	5	5	5	5	5	5
440	5	5	4	4	5	5	4	5	5	5	5	5	5	4	5	5	5	5	5	5	5	5	5	5	4	5	5	5	5	5	5	5	4	5	5	5	4	2	1	1	1	2	5	5	5	5	5	5	5
441	5	5	4	5	5	5	5	5	5	5	5	5	5	5	4	5	4	4	5	5	5	5	5	5	5	5	5	1	1	2	1	1	1	1	1	1	1	5	5	5	5	5	1	1	1	3	1	2	2
442	3	3	4	4	2	3	4	4	2	4	4	3	4	4	2	4	2	2	2	2	2	4	2	4	2	2	3	2	1	2	4	1	1	3	1	1	1	5	3	5	5	5	4	4	3	4	1	1	3
443	2	2	3	2	1	1	2	2	3	1	2	2	2	2	3	1	2	1	3	1	2	2	2	1	2	2	2	4	3	5	5	3	5	5	2	2	3	1	1	4	4	3	2	4	5	2	5	4	3
444	3	2	3	2	2	3	3	2	4	4	2	2	3	2	2	2	4	4	4	2	2	2	2	2	2	4	2	1	3	4	3	3	2	3	3	1	4	4	3	3	5	2	3	5	4	3	5	1	1
445	2	2	2	2	3	2	2	3	2	2	2	2	2	3	3	2	3	2	2	4	2	2	3	3	2	2	4	4	2	3	5	2	1	5	5	1	1	5	1	1	5	5	5	1	1	3	1	5	3
446	5	5	4	5	5	5	5	5	5	5	5	5	5	5	5	5	5	4	5	5	5	4	4	4	5	5	4	1	2	1	1	1	1	1	1	1	1	5	5	5	5	5	1	2	1	1	3	1	2
447	5	4	5	5	5	4	4	3	4	5	4	5	5	5	5	3	3	5	4	5	5	5	3	5	3	5	5	5	5	5	5	5	5	5	5	4	5	1	1	1	2	1	5	5	5	5	5	5	5
448	5	4	5	4	4	4	3	5	4	5	5	4	5	4	4	5	4	4	3	4	4	5	3	4	5	4	5	5	5	5	5	5	5	5	5	5	4	1	1	1	1	2	5	5	4	5	5	5	5
449	2	3	4	3	2	4	4	2	2	2	2	2	3	2	4	3	4	2	2	2	2	4	3	2	4	3	2	5	5	5	5	5	5	4	5	4	5	1	2	1	2	1	4	5	5	5	5	5	5
450	3	1	2	2	2	2	2	1	1	3	2	2	2	3	2	2	2	2	3	2	2	1	2	2	2	3	2	5	4	5	5	5	5	4	5	3	5	1	2	1	3	1	5	5	5	5	4	4	4
451	5	5	5	4	4	5	5	5	5	5	4	5	4	5	4	4	5	5	5	5	5	4	5	5	5	5	5	5	2	3	5	2	3	2	4	1	4	3	4	2	5	2	3	3	2	3	3	3	5
452	2	4	4	2	2	2	2	2	2	4	3	2	2	2	2	2	2	3	2	3	4	4	2	2	2	2	2	5	4	5	5	5	5	5	4	4	4	1	1	2	2	2	4	3	4	4	5	5	4
453	3	5	4	5	4	5	4	5	4	5	3	3	4	3	5	4	3	5	4	5	5	3	5	5	5	5	4	5	5	5	5	5	5	5	5	5	5	1	1	1	1	1	5	5	5	5	5	5	5
454	5	4	4	5	5	5	5	3	3	5	3	5	3	3	5	5	5	3	5	4	5	5	5	5	5	4	3	4	5	5	5	5	5	5	5	5	4	1	1	1	1	2	5	5	5	5	5	4	5
455	5	5	5	5	5	5	5	5	5	5	5	5	5	4	5	5	5	5	5	5	5	4	5	5	5	5	5	1	2	4	2	1	4	4	3	3	4	2	2	3	3	2	1	5	1	1	2	1	3
456	4	3	5	3	4	5	5	5	5	3	5	4	3	4	5	3	5	4	5	3	5	5	5	5	5	5	5	5	5	5	5	5	5	4	5	5	5	1	2	1	1	1	5	5	5	5	5	5	5
457	4	4	2	2	4	3	3	2	2	2	2	2	4	4	4	3	2	2	2	4	2	3	4	4	4	3	3	1	3	1	3	4	1	1	4	1	1	5	5	2	5	5	1	1	1	1	2	1	4
458	3	4	4	5	3	4	4	4	4	3	3	4	4	4	5	4	3	5	4	5	4	5	4	4	3	4	3	4	5	5	5	4	5	3	5	3	4	1	3	1	3	2	5	3	5	5	5	5	4
459	4	4	5	3	3	4	4	3	5	4	4	5	5	3	4	3	4	4	4	3	5	4	5	4	4	3	5	5	5	5	5	5	5	5	5	5	5	1	1	1	1	1	5	5	5	4	5	5	4
460	3	5	4	4	4	4	3	5	4	3	5	4	3	3	4	4	3	4	3	5	5	5	4	4	4	4	4	5	5	5	5	4	5	5	5	5	5	1	1	1	1	1	4	5	4	5	5	5	5
461	4	5	5	5	5	5	5	5	5	5	5	4	5	5	5	4	5	5	4	5	4	4	5	5	5	5	4	4	1	3	5	3	5	4	1	1	2	1	2	5	5	4	1	1	3	2	5	4	1
462	5	4	5	5	5	4	5	5	5	5	4	5	5	5	5	5	5	5	4	5	4	4	4	4	5	5	5	4	5	5	5	5	5	5	5	5	4	1	1	1	1	2	5	5	5	5	5	5	5
463	3	3	4	2	2	2	2	2	2	3	2	3	2	3	3	3	2	3	2	2	2	4	3	3	2	2	2	1	4	5	1	3	2	2	5	1	2	4	4	1	5	4	5	4	1	3	1	5	1
464	3	2	1	2	2	2	1	1	2	3	2	1	1	2	1	2	2	2	2	1	2	2	3	1	2	1	3	5	2	4	1	1	1	2	5	5	5	5	4	1	1	1	1	2	3	1	2	4	1
465	5	4	5	3	4	5	4	3	4	4	3	4	5	4	5	4	5	3	5	3	5	3	4	4	3	5	5	4	5	5	5	5	4	5	5	5	5	2	1	1	1	1	5	5	5	5	4	5	5
466	2	2	3	2	2	4	4	2	2	2	2	2	4	2	2	3	2	2	3	2	2	2	4	2	3	4	2	3	2	1	3	1	5	3	5	3	4	1	3	1	3	2	4	1	3	5	3	3	4
467	5	5	5	5	5	4	5	5	5	4	5	5	5	5	4	3	5	3	5	3	4	3	5	5	4	5	4	5	5	5	5	5	5	5	5	5	5	1	1	1	1	1	5	5	5	5	5	5	4
468	5	3	3	4	4	4	5	4	3	5	3	5	3	5	5	5	5	5	4	5	3	5	5	5	4	3	5	4	5	5	5	5	5	5	4	5	5	1	1	2	1	1	5	5	5	5	5	5	5
469	1	3	1	2	2	2	1	2	2	2	3	1	2	1	2	3	2	2	2	2	1	3	2	1	2	2	2	4	2	4	3	5	1	3	3	2	3	5	3	3	4	3	5	4	1	2	4	3	2
470	5	5	3	5	5	5	3	3	5	3	3	5	3	4	4	5	5	4	3	5	5	5	5	3	3	3	5	5	5	5	5	5	5	5	5	5	5	1	1	1	1	1	5	4	5	5	5	5	5
471	4	4	2	4	4	4	3	4	3	4	4	2	4	4	4	2	2	4	4	3	2	3	2	4	2	4	4	1	1	2	5	5	2	2	3	4	3	4	4	3	2	3	1	5	3	4	5	1	3
472	3	4	4	4	5	4	4	4	5	4	4	5	3	3	4	4	4	3	5	3	4	4	4	4	4	4	4	1	1	1	1	3	1	1	1	1	2	5	5	5	5	4	1	1	1	1	1	1	1
473	5	3	3	5	3	4	3	5	3	4	5	5	5	5	5	3	3	5	5	5	3	5	5	5	5	5	5	5	4	5	5	5	5	5	5	5	5	1	1	1	1	1	5	5	5	4	5	5	4
474	2	3	2	2	3	3	2	1	1	1	2	3	3	1	2	2	3	2	1	2	2	2	3	3	1	1	2	5	4	5	5	5	5	4	4	5	5	1	2	2	1	1	5	4	3	5	3	5	4
475	4	5	5	4	3	4	4	4	5	4	4	4	5	4	4	4	3	5	5	4	4	5	4	3	4	5	5	4	5	4	5	4	5	4	5	5	4	1	2	1	1	2	5	4	5	5	5	5	5
476	5	5	5	5	5	5	5	4	5	5	5	5	5	5	5	5	5	4	5	5	5	5	5	5	5	4	4	1	4	2	4	4	2	4	2	2	5	4	2	4	4	1	2	2	5	3	5	2	1
477	5	5	5	5	5	5	3	3	4	4	4	3	5	5	3	5	5	3	4	5	4	5	4	4	3	3	4	5	5	5	5	5	5	5	5	5	5	1	1	1	1	1	4	5	4	5	5	5	5
478	4	4	3	5	4	3	5	5	5	5	3	3	5	5	4	4	5	5	3	4	5	5	5	3	5	3	5	3	4	5	4	5	4	4	3	3	3	2	2	3	3	3	4	3	5	5	2	4	5
479	3	3	4	3	4	4	5	4	5	5	5	5	5	4	4	5	5	4	4	5	4	3	3	3	5	3	4	5	5	5	5	5	5	5	5	5	5	1	1	1	1	1	5	4	5	4	5	5	4
480	2	3	2	2	3	3	1	3	3	2	1	2	2	2	2	3	1	1	2	2	2	1	1	3	2	3	2	1	4	1	5	2	4	1	5	2	1	2	5	1	4	5	4	5	1	3	1	3	1
481	2	2	2	2	2	2	2	2	2	4	2	4	3	3	2	2	3	2	2	2	2	2	2	2	4	2	3	5	2	3	3	3	5	3	4	4	4	1	3	2	2	2	2	3	1	3	2	1	3
482	4	2	2	4	2	4	2	3	2	2	2	2	4	3	4	4	2	2	2	3	4	3	2	3	4	4	2	2	1	2	3	5	4	2	1	5	5	2	4	5	1	1	3	3	1	1	1	1	4
483	4	5	4	4	4	3	4	5	4	4	5	4	4	3	5	4	4	5	5	4	4	3	4	4	3	4	4	5	3	4	1	1	1	2	3	3	1	5	4	3	3	5	4	4	1	5	3	3	3
484	2	2	2	2	4	2	2	4	4	2	3	2	2	2	2	4	3	3	2	2	4	2	2	3	2	4	2	3	2	3	4	3	5	3	3	2	4	1	3	3	4	2	5	2	2	1	2	1	5
485	3	3	2	4	2	4	4	2	3	4	4	2	2	2	2	4	3	3	3	2	4	4	3	4	3	2	4	5	5	5	5	5	5	5	5	4	4	1	1	1	2	2	5	5	4	5	5	5	5
486	2	3	2	1	2	2	1	2	2	1	3	2	1	2	2	2	1	1	2	2	3	2	1	2	1	3	2	3	4	3	1	4	3	2	1	1	2	3	4	5	5	4	3	2	1	2	3	3	3
487	4	3	4	4	3	4	4	4	4	4	4	4	5	4	4	4	3	5	5	4	4	3	4	4	5	5	3	5	3	4	3	3	4	5	4	5	5	2	1	2	1	1	5	5	5	4	5	5	5
488	2	3	3	2	4	2	4	4	3	4	2	2	4	2	4	4	2	4	2	2	2	2	4	4	3	2	2	1	5	3	1	4	5	3	1	2	1	1	3	5	4	5	4	5	1	2	4	5	3
489	4	5	5	5	5	5	5	5	5	5	5	5	5	5	5	5	5	5	4	5	5	5	5	4	5	5	5	1	2	1	1	2	1	1	2	1	3	5	5	4	5	3	1	1	2	1	1	1	3
490	4	4	4	4	4	4	5	3	4	4	4	3	5	5	4	3	4	4	3	3	4	5	3	5	3	4	4	4	2	1	2	2	5	1	3	4	1	1	5	3	2	5	5	4	5	4	3	5	5
491	5	5	5	5	5	5	5	5	5	4	5	5	5	5	5	4	5	5	5	5	4	5	5	4	5	5	5	5	5	5	4	4	5	5	5	4	5	1	1	1	2	1	5	5	5	4	5	5	5
492	5	3	5	5	3	3	5	5	5	5	5	5	5	5	5	5	5	4	5	5	5	4	5	5	5	5	3	5	5	5	5	5	4	5	5	4	5	2	1	1	2	1	5	5	5	5	5	5	4
493	4	3	3	3	2	2	2	2	4	4	2	3	2	4	2	2	2	2	2	4	2	3	2	2	2	2	2	4	5	5	4	5	5	5	5	5	5	1	1	1	1	1	5	5	5	5	5	5	5
494	3	5	3	5	5	4	5	4	3	5	5	5	3	5	5	5	4	5	3	5	5	3	5	5	5	5	5	4	5	2	3	1	3	5	5	4	1	3	1	1	2	5	3	3	2	3	2	3	1
495	3	3	4	4	4	3	4	4	4	3	2	4	4	4	4	4	4	3	3	4	2	2	4	2	2	2	3	5	5	5	5	5	5	4	5	5	5	1	2	1	1	1	5	5	4	4	4	5	5
496	2	2	3	2	2	1	2	2	2	2	2	2	3	2	2	2	2	2	2	2	2	2	1	3	2	2	1	2	2	4	2	1	3	2	2	1	2	3	4	4	5	4	1	5	3	5	3	2	1
497	3	3	3	3	4	5	5	4	3	3	5	3	5	5	4	4	3	3	3	3	4	4	4	3	5	3	5	5	5	5	4	5	4	5	5	4	5	2	1	1	2	1	5	5	5	5	5	5	5
498	4	4	2	4	4	3	2	4	4	4	2	2	4	2	4	3	2	2	3	4	4	4	3	3	4	3	4	5	5	3	5	5	5	3	5	5	5	1	3	1	1	1	4	5	4	5	4	3	3
499	5	4	3	4	4	4	5	5	3	4	3	3	5	5	3	4	5	5	5	4	3	3	3	5	5	5	5	5	5	5	5	5	4	5	5	5	4	2	1	1	1	2	5	5	5	5	5	4	4
500	3	5	5	5	5	3	3	5	5	4	5	5	5	4	5	5	5	5	4	5	4	3	5	5	4	3	4	4	2	1	5	3	2	4	2	3	2	4	2	4	3	4	2	3	3	2	3	5	3
[truncated: 70 more columns]
